# Supplementary material for: Genome-wide placental DNA methylation analysis of severely growth-discordant monochorionic twins reveals novel epigenetic targets for intrauterine growth restriction
Source: Clin Epigenetics. 2016 Jun 21;8:70. doi: 10.1186/s13148-016-0238-x (PMC4915063; doi:10.1186/s13148-016-0238-x)
Supplement: Additional file 2: — Supplementary Tables S3–S5. (XLSX 86 kb) [file 13148_2016_238_MOESM2_ESM.xlsx]

## Sheet: Table S3 - Affected CpGs
Individual CpGs putatively affected in IUGR							Illumina 450K array annotations
CpG	Gene group	delta beta	DNAm gain or loss	pvalue limma	pvalue unpaired	pvalue paired	CHR	MAPINFO	Strand	UCSC_RefGene_Name	UCSC_RefGene_Accession	UCSC_RefGene_Group	UCSC_CpG_Islands_Name	Relation_to_UCSC_CpG_Island	Phantom	DMR	Enhancer	Regulatory_Feature_Group	DHS
cg01971612	DECR1	0.224687	Gain	0.000292982	0.00699301	0.015625	8	91013673	F	DECR1;DECR1	NM_001359;NM_001359	5'UTR;1stExon	chr8:91013141-91014266	Island	high-CpG:91082849-91082896		NA	Promoter_Associated	TRUE
cg18485485	DECR1	0.214005	Gain	0.000869645	0.014763	0.015625	8	91013687	F	DECR1;DECR1	NM_001359;NM_001359	5'UTR;1stExon	chr8:91013141-91014266	Island	high-CpG:91082849-91082896		NA	Promoter_Associated	NA
cg02343823	ZNF300	0.184366	Gain	0.00312912	0.0829837	0.0390625	5	150284419	F	ZNF300	NM_052860	TSS200	chr5:150284385-150284635	Island			NA		TRUE
cg08234308	LEPR;LEPR(tss200)	0.179762	Gain	0.0390475	0.0498834	0.015625	1	65991176	F	LEPR;LEPR;LEPR	NM_001003680;NM_001003679;NM_002303	5'UTR;5'UTR;5'UTR	chr1:65991001-65991811	Island			NA		TRUE
cg19225026		-0.179283	Loss	0.000663421	0.0104118	0.015625	8	142913350	R								NA		NA
cg04528060	ARL9	-0.173555	Loss	0.00661	0.0498834	0.0234375	4	57371868	R	ARL9	NM_206919	5'UTR	chr4:57371582-57372022	Island			TRUE	Unclassified_Cell_type_specific	TRUE
cg07130392	SPG7	-0.167294	Loss	0.00175635	0.00699301	0.0078125	16	89588927	R	SPG7;SPG7	NM_003119;NM_199367	Body;Body	chr16:89588816-89589058	Island			NA		NA
cg27393126	C1orf173	0.164938	Gain	0.011989	0.0649573	0.0390625	1	75139364	F	C1orf173;C1orf173	NM_001002912;NM_001002912	1stExon;5'UTR					NA		NA
cg12634932	CCL28	-0.163689	Loss	0.00213083	0.0281274	0.0078125	5	43397230	R	CCL28	NM_148672	Body	chr5:43396897-43397364	Island	high-CpG:43432969-43432997		NA	Unclassified_Cell_type_specific	NA
cg25916282		0.163022	Gain	0.00558471	0.0649573	0.015625	2	177023760	R				chr2:177024501-177025692	N_Shore			NA		NA
cg24197935		-0.161621	Loss	0.0130684	0.104895	0.015625	10	133315183	F				chr10:133318028-133318324	N_Shelf			NA		NA
cg04675542	ZNF300	0.160068	Gain	0.0044147	0.104895	0.0390625	5	150284416	F	ZNF300	NM_052860	TSS200	chr5:150284385-150284635	Island			NA		TRUE
cg21698802	DECR1	0.15955	Gain	0.00125955	0.0104118	0.015625	8	91013697	F	DECR1;DECR1	NM_001359;NM_001359	5'UTR;1stExon	chr8:91013141-91014266	Island	high-CpG:91082849-91082896		NA	Promoter_Associated	TRUE
cg10864145	CCL28	-0.159506	Loss	0.030145	0.104895	0.0234375	5	43397232	R	CCL28	NM_148672	Body	chr5:43396897-43397364	Island	high-CpG:43432969-43432997		NA	Unclassified_Cell_type_specific	NA
cg04187185	CCL28	-0.157722	Loss	0.00841861	0.0649573	0.0078125	5	43396953	R	CCL28	NM_148672	Body	chr5:43396897-43397364	Island			NA	Unclassified_Cell_type_specific	NA
cg03117976	PIEZO2(tss1500)	0.156864	Gain	0.00225157	0.0104118	0.0234375	18	11149435	F	FAM38B	NM_022068	TSS1500	chr18:11148307-11149936	Island	high-CpG:11139288-11139613		NA	Unclassified_Cell_type_specific	TRUE
cg08601898		-0.155571	Loss	0.000425259	0.00699301	0.015625	8	142913273	R								NA		NA
cg08580836	ZNF300	0.155227	Gain	0.000708434	0.104895	0.0234375	5	150284448	F	ZNF300	NM_052860	TSS200	chr5:150284385-150284635	Island			NA		TRUE
cg05484508	SPG7	-0.155058	Loss	0.00694069	0.0104118	0.0078125	16	89589025	R	SPG7;SPG7	NM_003119;NM_199367	Body;Body	chr16:89588816-89589058	Island			NA		NA
cg17944981	GPC6	-0.15461	Loss	0.00956188	0.0206682	0.078125	13	94461196	F	GPC6	NM_005708	Body					TRUE		NA
cg04285295	DECR1(tss200)	0.152632	Gain	0.00385181	0.0104118	0.0078125	8	91013428	R	DECR1	NM_001359	TSS200	chr8:91013141-91014266	Island			NA	Promoter_Associated	TRUE
cg20154084	DECR1(tss200)	0.152581	Gain	0.00203061	0.004662	0.0078125	8	91013454	R	DECR1	NM_001359	TSS200	chr8:91013141-91014266	Island			NA	Promoter_Associated	TRUE
cg26226254	CNTN4	-0.151567	Loss	0.00492866	0.00699301	0.0078125	3	2319891	R	CNTN4	NM_175607	5'UTR					TRUE		NA
cg18738804		0.150042	Gain	0.00448949	0.0281274	0.0078125	8	86842690	R				chr8:86838850-86840677	S_Shelf			TRUE		NA
cg13277385	DECR1(tss200)	0.149313	Gain	0.00454403	0.0281274	0.015625	8	91013426	R	DECR1	NM_001359	TSS200	chr8:91013141-91014266	Island			NA	Promoter_Associated	TRUE
cg02582754	MAS1(tss1500)	-0.145737	Loss	6.06301e-05	0.0010878	0.0078125	6	160327345	R	MAS1	NM_002377	TSS1500					NA		NA
cg08431704	LOX;LOX(tss1500)	-0.145508	Loss	0.0204154	0.0379176	0.0390625	5	121413143	F	LOX	NM_002317	1stExon	chr5:121412500-121414077	Island			NA	Unclassified	NA
cg20888753	DAOA;DAOA-AS1	-0.145169	Loss	0.00425965	0.0104118	0.0078125	13	106121237	F	DAOA;DAOA;DAOA	NM_172370;NM_001161814;NM_001161812	Body;5'UTR;5'UTR					NA		NA
cg22011436		-0.143049	Loss	0.00091929	0.004662	0.015625	11	45310837	F				chr11:45307441-45307975	S_Shelf			NA		NA
cg24063658	PTPRN2	-0.142033	Loss	0.0284311	0.0829837	0.0078125	7	158040099	R	PTPRN2;PTPRN2;PTPRN2	NM_002847;NM_130842;NM_130843	Body;Body;Body	chr7:158037708-158038048	S_Shelf			NA		NA
cg10196720	PCDH10(tss1500)	0.141144	Gain	0.0460548	0.0498834	0.0390625	4	134069593	R	PCDH10;PCDH10	NM_020815;NM_032961	TSS1500;TSS1500	chr4:134069162-134070442	Island		DMR	NA		NA
cg04725285		-0.140705	Loss	0.000368566	0.004662	0.015625	4	45603780	R								TRUE		NA
cg13563298	WNK2	-0.140695	Loss	0.00848967	0.014763	0.0078125	9	95948059	R	WNK2	NM_006648	Body	chr9:95946147-95947835	S_Shore		CDMR	NA	Unclassified_Cell_type_specific	NA
cg02294764		-0.140639	Loss	0.00397299	0.00699301	0.0234375	13	112714769	R				chr13:112715359-112716234	N_Shore		CDMR	NA		NA
cg26625897		-0.139502	Loss	0.0111175	0.0281274	0.015625	17	39678679	R								TRUE		NA
cg01723291	HLA-H	0.13774	Gain	0.0485131	0.0829837	0.0234375	6	29855890	F	HLA-H	NR_001434	Body	chr6:29855295-29856565	Island			NA	Promoter_Associated_Cell_type_specific	NA
cg02298831	DCLK1;MIR548F5	-0.136942	Loss	0.0001943	0.000621601	0.0078125	13	36421884	F	MIR548F5;DCLK1	NR_031646;NM_004734	Body;Body					NA		NA
cg06525698		-0.134367	Loss	0.0102186	0.0649573	0.0078125	16	85242716	R				chr16:85242383-85242634	S_Shore			NA	Unclassified_Cell_type_specific	NA
cg19672997	MDGA2(tss1500)	0.133992	Gain	0.0011347	0.0104118	0.0078125	14	48144369	R	MDGA2	NM_001113498	TSS1500	chr14:48143433-48145589	Island			NA		NA
cg03799378		-0.133631	Loss	0.000311204	0.000621601	0.015625	10	44498046	F				chr10:44500981-44501270	N_Shelf			NA		NA
cg10893014	TEAD3	-0.133216	Loss	0.0378468	0.0829837	0.015625	6	35461236	F	TEAD3	NM_003214	5'UTR	chr6:35464056-35466269	N_Shelf			NA		NA
cg27065217		0.132968	Gain	0.0047844	0.0206682	0.015625	8	65499369	F				chr8:65499748-65500145	N_Shore		RDMR	TRUE		NA
cg02594607	HS3ST4	-0.132504	Loss	0.00745175	0.0206682	0.015625	16	25730812	F	HS3ST4	NM_006040	Body					TRUE		NA
cg23586589	GSTO1	0.131219	Gain	0.0376959	0.104895	0.0078125	10	106014624	F	GSTO1	NM_004832	TSS200	chr10:106014667-106015087	N_Shore	high-CpG:106004563-106004686		NA	Promoter_Associated	TRUE
cg17695831		-0.130931	Loss	0.0211416	0.130381	0.0078125	19	55038337	F				chr19:55038204-55038501	Island			NA		NA
cg06119461	GSTO1	0.130803	Gain	0.0390933	0.160528	0.0390625	10	106014615	F	GSTO1	NM_004832	TSS200	chr10:106014667-106015087	N_Shore	high-CpG:106004563-106004686		NA	Promoter_Associated	TRUE
cg06812793	CCSER1	-0.130245	Loss	0.000762947	0.0010878	0.0078125	4	92516304	R	FAM190A	NM_001145065	Body					TRUE		NA
cg22401835		-0.130182	Loss	0.0396243	0.0379176	0.0546875	8	144312920	F				chr8:144311708-144311985	S_Shore			NA		NA
cg19883388		-0.130082	Loss	0.00693958	0.0104118	0.0078125	8	103909930	F								TRUE		NA
cg08604097	NXPH1	0.129805	Gain	0.0447965	0.0829837	0.0390625	7	8480865	R	NXPH1	NM_152745	Body	chr7:8481974-8482762	N_Shore			NA		NA
cg19273454	LILRP2(tss200)	-0.129791	Loss	0.00462045	0.0104118	0.0078125	19	55219519	R	LILRP2	NR_003061	TSS200					NA		NA
cg21210985	GNE;GNE(tss200)	0.128789	Gain	0.00898824	0.00699301	0.015625	9	36258600	F	GNE;GNE	NM_001128227;NM_005476	Body;TSS200	chr9:36258170-36258886	Island			NA	Promoter_Associated	NA
cg07162571	ANK1	0.128572	Gain	0.012261	0.194872	0.0390625	8	41624841	F	ANK1;ANK1;ANK1;ANK1;ANK1	NM_020476;NM_020475;NM_001142446;NM_020477;NM_000037	Body;Body;Body;Body;Body	chr8:41624555-41625380	Island		DMR	NA	Unclassified_Cell_type_specific	TRUE
cg22524951		0.128546	Gain	0.00504264	0.0649573	0.0078125	12	91775247	F							DMR	TRUE		NA
cg17371081	NELL1(tss200)	0.127474	Gain	0.00823454	0.0498834	0.0390625	11	20690957	F	NELL1;NELL1	NM_201551;NM_006157	TSS200;TSS200	chr11:20690579-20691845	Island			NA		NA
cg16493071	CACNA1H	-0.127082	Loss	0.0434543	0.0498834	0.0390625	16	1225126	F	CACNA1H;CACNA1H	NM_021098;NM_001005407	Body;Body	chr16:1227260-1227476	N_Shelf			TRUE	Unclassified_Cell_type_specific	TRUE
cg16324633	CCL28	-0.126718	Loss	0.00695612	0.0829837	0.0234375	5	43397167	R	CCL28	NM_148672	Body	chr5:43396897-43397364	Island			NA	Unclassified_Cell_type_specific	NA
cg05866545	LMF1	-0.126625	Loss	0.00441748	0.0379176	0.0078125	16	911857	R	LMF1	NM_022773	Body	chr16:907439-907995	S_Shelf			NA		NA
cg18199554	CCL28	-0.126373	Loss	0.0105224	0.0829837	0.0390625	5	43397288	R	CCL28	NM_148672	Body	chr5:43396897-43397364	Island			NA	Unclassified_Cell_type_specific	NA
cg23490425	OR1D2(tss1500)	-0.126219	Loss	2.11215e-05	0.004662	0.0078125	17	2997739	F	OR1D2	NM_002548	TSS1500					NA		NA
cg18238996	NEUROD4(tss1500)	-0.126182	Loss	0.0248734	0.0829837	0.015625	12	55412514	F	NEUROD4	NM_021191	TSS1500					NA		NA
cg10982364	SATB2	0.125809	Gain	0.00515195	0.0649573	0.0078125	2	200329670	F				chr2:200320502-200329681	Island	low-CpG:200037879-200038071		NA	Unclassified_Cell_type_specific	NA
cg16388071		-0.125773	Loss	0.00317277	0.00699301	0.0078125	6	169726476	R								NA	Unclassified_Cell_type_specific	NA
cg01802261	SAMD12-AS1	-0.125702	Loss	0.0056668	0.0379176	0.0390625	8	119638289	F				chr8:119633926-119634313	S_Shelf			NA		NA
cg21038785		0.12548	Gain	0.0092869	0.0206682	0.0078125	15	53087068	R				chr15:53087211-53087488	N_Shore			NA		NA
cg17771610	TSC22D1	0.124943	Gain	0.00335216	0.0829837	0.0234375	13	45011050	R	TSC22D1;TSC22D1	NM_006022;NM_183422	TSS200;Body	chr13:45011151-45011395	N_Shore	high-CpG:43908953-43909120		NA	Promoter_Associated	NA
cg21161187	SLC6A3	-0.1249	Loss	0.0158094	0.0104118	0.0078125	5	1416793	F	SLC6A3	NM_001044	Body	chr5:1416792-1417004	Island			NA		NA
cg14269223		-0.124804	Loss	9.92869e-05	0.0001554	0.0078125	16	89144510	F				chr16:89143844-89144511	Island			NA		NA
cg08230268	RBFOX1	0.124803	Gain	0.0366982	0.0649573	0.0078125	16	7489771	R	A2BP1;A2BP1;A2BP1;A2BP1;A2BP1;A2BP1	NM_001142334;NM_145893;NM_001142333;NM_018723;NM_145891;NM_145892	Body;Body;Body;Body;Body;Body					TRUE		NA
cg00275741	PCDHA1;PCDHA10;PCDHA11;PCDHA12;PCDHA13(tss200);PCDHA2;PCDHA3;PCDHA4;PCDHA5;PCDHA6;PCDHA7;PCDHA8;PCDHA9	0.124369	Gain	0.00725832	0.0379176	0.0390625	5	140261749	F	PCDHA7;PCDHA12;PCDHA6;PCDHA10;PCDHA4;PCDHA11;PCDHA8;PCDHA1;PCDHA2;PCDHA6;PCDHA1;PCDHA9;PCDHA5;PCDHA13;PCDHA3;PCDHA13;PCDHA10	NM_018910;NM_018903;NM_018909;NM_018901;NM_018907;NM_018902;NM_018911;NM_031411;NM_018905;NM_031849;NM_018900;NM_031857;NM_018908;NM_031865;NM_018906;NM_018904;NM_031860	Body;Body;Body;Body;Body;Body;Body;Body;Body;Body;Body;Body;Body;TSS200;Body;TSS200;Body	chr5:140261884-140262153	N_Shore			NA		NA
cg02041470		-0.124259	Loss	0.0012729	0.0206682	0.0390625	3	181877639	R								TRUE		NA
cg24886257	HCCAT3	0.123899	Gain	0.0126158	0.0379176	0.0390625	19	52452447	R				chr19:52452316-52452543	Island			NA		NA
cg07193515	OR14J1	-0.123691	Loss	0.00853166	0.0206682	0.109375	6	29275337	F	OR14J1	NM_030946	1stExon					NA		NA
cg15730491		-0.123504	Loss	0.000425549	0.0010878	0.0078125	1	221068834	R				chr1:221068782-221069159	Island		RDMR	NA		NA
cg02770406		-0.123263	Loss	0.000919248	0.00699301	0.0078125	3	57991450	R				chr3:57993838-57994704	N_Shelf			NA		TRUE
cg17972625		-0.122976	Loss	0.00763371	0.0206682	0.078125	10	124863020	F								TRUE		NA
cg19014419	ZNF300	0.122952	Gain	0.00107527	0.104895	0.0234375	5	150284504	R	ZNF300	NM_052860	TSS200	chr5:150284385-150284635	Island			NA		TRUE
cg04184232	C14orf23	0.122935	Gain	0.00156517	0.0281274	0.0390625	14	29243234	R	C14orf23;C14orf23	NR_026732;NR_026731	Body;Body	chr14:29243403-29243763	N_Shore			TRUE		NA
cg26489369	HLA-DQA2	-0.122851	Loss	0.000411907	0.0018648	0.015625	6	32709909	R	HLA-DQA2	NM_020056	Body					NA		NA
cg10668363	ZNF175	-0.12242	Loss	0.0273541	0.0829837	0.0234375	19	52076691	R	ZNF175	NM_007147	Body	chr19:52074311-52074536	S_Shelf			NA		NA
cg23635374	SERPINH1(tss200)	-0.122414	Loss	0.0444635	0.0829837	0.0390625	11	75273068	R	SERPINH1	NM_001235	TSS200	chr11:75272950-75273616	Island			NA	Promoter_Associated	NA
cg22509807		-0.122251	Loss	0.00148793	0.0379176	0.0078125	3	179870362	R								TRUE		NA
cg12503835	TSNARE1	-0.122246	Loss	0.000423332	0.0018648	0.0078125	8	143324660	F	TSNARE1	NM_145003	Body					NA		NA
cg26182317	LINC00865(tss200)	-0.122099	Loss	0.0228076	0.0829837	0.015625	10	91589236	F								NA		NA
cg13539545		0.121937	Gain	0.00952599	0.104895	0.0390625	14	60973823	F				chr14:60973772-60974123	Island			TRUE		NA
cg13945749		-0.121864	Loss	0.00397567	0.0206682	0.015625	5	2866465	R				chr5:2866699-2867005	N_Shore			NA		NA
cg04217450	EBF1	0.121596	Gain	0.00130442	0.0206682	0.0390625	5	158526693	F	EBF1;EBF1	NM_024007;NM_024007	1stExon;5'UTR	chr5:158527374-158527983	N_Shore	low-CpG:158459006-158459502		NA		NA
cg14355192	GNE	0.121593	Gain	0.00478505	0.014763	0.015625	9	36258114	F	GNE;GNE	NM_005476;NM_001128227	5'UTR;Body	chr9:36258170-36258886	N_Shore			NA	Promoter_Associated	NA
cg14861089	TLX1	0.121568	Gain	0.0195495	0.0498834	0.0390625	10	102895043	R	TLX1	NM_005521	Body	chr10:102893660-102895059	Island		DMR	NA		NA
cg04902729	CACNA1E	0.120838	Gain	0.000928156	0.0029526	0.0078125	1	181452707	R	CACNA1E	NM_000721	TSS200	chr1:181452706-181453073	Island		RDMR	NA		NA
cg00592695	ST3GAL1	-0.120305	Loss	0.00845344	0.0104118	0.0078125	8	134545685	F	ST3GAL1;ST3GAL1	NM_003033;NM_173344	5'UTR;5'UTR					TRUE		NA
cg22975318		-0.119988	Loss	0.0114119	0.014763	0.0078125	2	84524975	R								TRUE		NA
cg16636355		0.119747	Gain	0.0081574	0.014763	0.078125	10	22764665	R				chr10:22764708-22767050	N_Shore		CDMR	NA		NA
cg12647920		-0.119579	Loss	0.0035932	0.00699301	0.015625	12	109144744	F								TRUE		NA
cg08428452	SLIT2	0.119415	Gain	9.74041e-05	0.0010878	0.0078125	4	20255343	R	SLIT2;SLIT2	NM_004787;NM_004787	5'UTR;1stExon	chr4:20253276-20256868	Island			NA		NA
cg25831075	SLITRK3(tss1500)	0.119385	Gain	0.010263	0.0281274	0.0078125	3	164915196	F	SLITRK3	NM_014926	TSS1500					NA		NA
cg11010397	AMPH(tss1500)	-0.119063	Loss	0.00683047	0.0206682	0.0390625	7	38671977	F	AMPH;AMPH	NM_001635;NM_139316	TSS1500;TSS1500	chr7:38670439-38671008	S_Shore			NA		NA
cg07295586		-0.118947	Loss	0.00307862	0.014763	0.015625	8	142984467	F				chr8:142984423-142984653	Island			NA		NA
cg06073714	GABRR1;GABRR1(tss1500)	-0.118926	Loss	0.00899108	0.0379176	0.0078125	6	89927952	R	GABRR1	NM_002042	TSS1500					NA		NA
cg14447369	GNE;GNE(tss1500)	0.118872	Gain	0.00785944	0.0206682	0.0390625	9	36258825	R	GNE;GNE	NM_005476;NM_001128227	TSS1500;Body	chr9:36258170-36258886	Island		RDMR	NA	Promoter_Associated	NA
cg13988851	SLITRK1(tss200)	0.118838	Gain	0.0274134	0.0649573	0.0390625	13	84456722	F	SLITRK1	NM_052910	TSS200	chr13:84453664-84453897	S_Shelf			NA		NA
cg00846021	SFTA3	0.118367	Gain	0.00709406	0.0498834	0.0390625	14	36977901	R	SFTA3	NM_001101341	Body	chr14:36977518-36977996	Island		DMR	TRUE		NA
cg14945317	BTNL2	-0.118326	Loss	0.00264344	0.0018648	0.0078125	6	32363933	R	BTNL2	NM_019602	Body					NA		NA
cg12812583		0.118166	Gain	0.0039133	0.0829837	0.0078125	8	23567310	R				chr8:23567180-23567678	Island			NA		NA
cg25267808	MAML2	0.117964	Gain	0.00955031	0.0379176	0.0234375	11	95779454	R	MAML2	NM_032427	Body					TRUE		NA
cg15003570		-0.117795	Loss	0.00149171	0.0104118	0.0078125	10	133529939	R								NA		NA
cg16650717	MINOS1-NBL1;NBL1;NBL1(tss1500)	0.117765	Gain	0.00164867	0.0281274	0.015625	1	19970334	R	NBL1;NBL1	NM_005380;NM_182744	TSS1500;Body	chr1:19970255-19971923	Island			NA		NA
cg12547930	EPPIN-WFDC6;WFDC6(tss1500)	-0.117678	Loss	0.00698437	0.014763	0.0390625	20	44168753	R	WFDC6	NM_080827	TSS1500					NA		NA
cg06204629		-0.11764	Loss	0.0102583	0.0379176	0.0390625	1	72753076	F				chr1:72748471-72749736	S_Shelf			NA		NA
cg12572625	PCDHB1	0.11752	Gain	0.0118734	0.0379176	0.0546875	5	140431039	F	PCDHB1;PCDHB1	NM_013340;NM_013340	1stExon;5'UTR					TRUE		NA
cg24664347	REXO1L2P(tss1500)	0.117416	Gain	0.0246036	0.0649573	0.0078125	8	86841010	R	REXO1L2P	NR_003594	TSS1500	chr8:86838850-86840677	S_Shore			NA		NA
cg14532148	SLC6A1	-0.117391	Loss	0.00867268	0.0649573	0.0390625	3	11079679	F	SLC6A1	NM_003042	3'UTR					NA	Unclassified_Cell_type_specific	NA
cg03048314	MINOS1-NBL1;NBL1;NBL1(tss1500)	0.117388	Gain	0.000403967	0.014763	0.0078125	1	19970337	R	NBL1;NBL1	NM_005380;NM_182744	TSS1500;Body	chr1:19970255-19971923	Island			NA		NA
cg02773045	HCG27	-0.117194	Loss	0.00028479	0.0018648	0.0078125	6	31168568	R	HCG27	NR_026791	Body	chr6:31165412-31165923	S_Shelf			NA		NA
cg05993488	ZNF785	0.117056	Gain	0.00437609	0.0379176	0.078125	16	30597058	R	ZNF785	NM_152458	TSS200	chr16:30596487-30596900	S_Shore	high-CpG:30504309-30504643		NA	Promoter_Associated	NA
cg17148976		-0.116942	Loss	0.00648143	0.0104118	0.015625	2	131594925	F				chr2:131594139-131595302	Island		DMR	NA		TRUE
cg05922265		-0.116866	Loss	0.000348812	0.0018648	0.0078125	5	120097654	R								TRUE		NA
cg05203206		-0.116866	Loss	0.00602826	0.0379176	0.0390625	20	5281174	R				chr20:5282835-5283062	N_Shore			NA		NA
cg06992223	MSRA	0.11657	Gain	0.00844253	0.014763	0.0546875	8	10192357	R	MSRA;MSRA;MSRA	NM_001135671;NM_001135670;NM_012331	Body;Body;Body	chr8:10191940-10192620	Island			NA	Unclassified	TRUE
cg03846926	SKIDA1	0.116556	Gain	0.00826421	0.0281274	0.0390625	10	21807211	R	C10orf140	NM_207371	5'UTR	chr10:21805197-21805459	S_Shore			NA		NA
cg18906028	PCDHA1;PCDHA10;PCDHA2;PCDHA3;PCDHA4;PCDHA5;PCDHA6;PCDHA7;PCDHA8;PCDHA9	-0.116536	Loss	0.0259782	0.0206682	0.109375	5	140238079	R	PCDHA6;PCDHA2;PCDHA1;PCDHA9;PCDHA7;PCDHA1;PCDHA6;PCDHA5;PCDHA10;PCDHA3;PCDHA4;PCDHA10;PCDHA10;PCDHA8	NM_031849;NM_018905;NM_031411;NM_031857;NM_018910;NM_018900;NM_018909;NM_018908;NM_018901;NM_018906;NM_018907;NM_031859;NM_031860;NM_018911	Body;Body;Body;Body;Body;Body;Body;Body;Body;Body;Body;1stExon;Body;Body	chr5:140236862-140237891	S_Shore			NA		NA
cg13632876	GNE	0.116347	Gain	0.0150992	0.0379176	0.0390625	9	36258196	R	GNE;GNE	NM_005476;NM_001128227	5'UTR;Body	chr9:36258170-36258886	Island			NA	Promoter_Associated	NA
cg26325209	GNE;GNE(tss1500)	0.116288	Gain	0.00525449	0.0281274	0.015625	9	36258885	F	GNE;GNE	NM_005476;NM_001128227	TSS1500;Body	chr9:36258170-36258886	Island		RDMR	NA	Promoter_Associated	NA
cg25066281	DLG2	0.116214	Gain	0.0016398	0.00699301	0.0390625	11	84634409	R	DLG2;DLG2;DLG2	NM_001364;NM_001142699;NM_001364	1stExon;Body;5'UTR					TRUE		NA
cg21177599	GNE;GNE(tss1500)	0.116008	Gain	0.0130694	0.0281274	0.0390625	9	36258839	R	GNE;GNE	NM_005476;NM_001128227	TSS1500;Body	chr9:36258170-36258886	Island		RDMR	NA	Promoter_Associated	NA
cg00860808		0.115784	Gain	0.0121014	0.0104118	0.015625	2	171670500	R				chr2:171670110-171670549	Island			NA		NA
cg17507887	TFAP2B	0.115452	Gain	0.00104575	0.0010878	0.0078125	6	50786511	F	TFAP2B;TFAP2B	NM_003221;NM_003221	1stExon;5'UTR	chr6:50787286-50788091	N_Shore			NA		NA
cg03442378	ALX4(tss1500)	0.115214	Gain	0.00213933	0.0498834	0.0078125	11	44332385	F	ALX4	NM_021926	TSS1500	chr11:44332314-44332757	Island			TRUE	Unclassified_Cell_type_specific	TRUE
cg22770560	PTPRN2	-0.11513	Loss	0.0359299	0.160528	0.015625	7	157345452	R	PTPRN2;PTPRN2;PTPRN2	NM_002847;NM_130842;NM_130843	Body;Body;Body	chr7:157346613-157347069	N_Shore			NA		NA
cg08263941		-0.115111	Loss	0.0021468	0.004662	0.0078125	7	136401170	F							CDMR	NA		NA
cg17569743	ZIC4	0.115061	Gain	0.00157584	0.0206682	0.015625	3	147109490	R	ZIC4;ZIC4;ZIC4;ZIC4;ZIC4	NM_001168378;NR_033119;NM_032153;NR_033118;NM_001168379	Body;Body;Body;Body;Body	chr3:147108511-147111703	Island			NA	NonGene_Associated_Cell_type_specific	TRUE
cg09760963	RNF175	0.114954	Gain	0.000340846	0.0829837	0.0078125	4	154680808	R	RNF175	NM_173662	Body	chr4:154680774-154681377	Island		RDMR	NA	Unclassified_Cell_type_specific	NA
cg03473809	LRAT	-0.114825	Loss	0.000131327	0.0003108	0.0078125	4	155672265	F	LRAT	NM_004744	3'UTR					NA		NA
cg06078334	GABBR1	-0.114708	Loss	0.00160771	0.0206682	0.0078125	6	29595653	R	GABBR1;GABBR1;GABBR1;GABBR1	NM_021904;NM_021903;NM_021903;NM_001470	Body;5'UTR;1stExon;Body	chr6:29595298-29595795	Island			NA		NA
cg18759743	ARHGEF10L	-0.114013	Loss	0.0417238	0.0379176	0.0078125	1	17972339	R	ARHGEF10L;ARHGEF10L	NM_001011722;NM_018125	Body;Body					NA		NA
cg03563298		-0.113662	Loss	0.0218198	0.0649573	0.0390625	2	242990263	F				chr2:242988705-242989857	S_Shore			NA		NA
cg00630958	LEPR	0.113546	Gain	0.0326744	0.0649573	0.0234375	1	65991461	F	LEPR;LEPR;LEPR	NM_001003680;NM_001003679;NM_002303	5'UTR;5'UTR;5'UTR	chr1:65991001-65991811	Island	high-CpG:65764045-65764059	DMR	NA		NA
cg25032336		0.113537	Gain	0.00877305	0.00699301	0.015625	4	134068592	F				chr4:134069162-134070442	N_Shore			NA		NA
cg17868723	FGF14	-0.113363	Loss	0.000371246	0.0003108	0.015625	13	102925517	F	FGF14	NM_175929	Body					NA		NA
cg22961727	KRTAP21-1(tss1500)	-0.113354	Loss	0.0240754	0.0649573	0.0390625	21	32128708	R	KRTAP21-1	NM_181619	TSS1500					NA		NA
cg17842016		-0.113167	Loss	0.0125169	0.0281274	0.0390625	12	132956139	F				chr12:132956310-132956928	N_Shore			NA		NA
cg14445783		-0.113101	Loss	0.0393448	0.0379176	0.0390625	8	33580902	R				chr8:33580364-33580600	S_Shore			NA		NA
cg22120063		0.112784	Gain	0.00505823	0.00699301	0.0234375	5	72596188	F				chr5:72594147-72595808	S_Shore		CDMR	NA	Unclassified_Cell_type_specific	TRUE
cg09313258		-0.112672	Loss	0.000395529	0.0010878	0.0078125	1	117318232	F								NA		NA
cg06245037	ALX4(tss1500)	0.112661	Gain	0.000682247	0.0379176	0.0390625	11	44332938	F	ALX4	NM_021926	TSS1500	chr11:44330542-44331761	S_Shore		RDMR	NA		TRUE
cg24983120		0.112488	Gain	0.00598383	0.160528	0.0390625	18	74499380	F				chr18:74499316-74499641	Island			NA	Unclassified_Cell_type_specific	NA
cg04130427	RORB	0.112395	Gain	0.00104135	0.0029526	0.0390625	9	77113915	R	RORB	NM_006914	Body	chr9:77113709-77113927	Island			NA		NA
cg06726155		-0.112376	Loss	0.0231563	0.0281274	0.0546875	2	139914003	F								TRUE		NA
cg09766360		-0.112213	Loss	0.0140892	0.0498834	0.015625	13	84619099	R								TRUE		NA
cg24097814	KRT8;KRT8(tss1500)	-0.11219	Loss	0.00523605	0.0104118	0.0078125	12	53320632	F								NA		NA
cg22820726		-0.112121	Loss	0.00470682	0.0104118	0.015625	11	1401914	R				chr11:1404214-1404711	N_Shelf			NA		NA
cg06885284	SLC18A1	-0.112081	Loss	0.0106547	0.0498834	0.0390625	8	20010728	F	SLC18A1;SLC18A1;SLC18A1;SLC18A1	NM_001142324;NM_003053;NM_001135691;NM_001142325	Body;Body;Body;Body					NA	Unclassified_Cell_type_specific	NA
cg24338491		0.111903	Gain	0.00617589	0.0829837	0.0234375	12	91775501	F							DMR	TRUE		NA
cg02372889	HSPB6	0.111809	Gain	0.000505396	0.0029526	0.0078125	19	36247523	F	HSPB6	NM_144617	Body	chr19:36246328-36247982	Island		DMR	NA		NA
cg21473142	EOMES	0.111745	Gain	0.0339198	0.0649573	0.0390625	3	27762095	F	EOMES	NM_005442	Body	chr3:27762351-27763995	N_Shore		RDMR	TRUE	Unclassified_Cell_type_specific	NA
cg03872217		-0.111372	Loss	0.0319861	0.130381	0.0390625	3	161235909	R								NA		NA
cg26567163		-0.111352	Loss	0.00460771	0.0379176	0.0390625	10	66268067	R							RDMR	NA		NA
cg05971072		-0.111312	Loss	0.00286223	0.0018648	0.0078125	2	208033865	F				chr2:208030852-208031477	S_Shelf			NA	Unclassified_Cell_type_specific	NA
cg21871080	KCNJ16	-0.111235	Loss	0.000282583	0.004662	0.0078125	17	68100975	F	KCNJ16;KCNJ16;KCNJ16	NM_170741;NM_170742;NM_018658	5'UTR;TSS200;5'UTR					NA		NA
cg14841828	BCL11B	0.111129	Gain	0.014862	0.194872	0.015625	14	99729088	F	BCL11B;BCL11B	NM_022898;NM_138576	Body;Body					TRUE	Promoter_Associated_Cell_type_specific	NA
cg18474072	DIP2C	-0.110944	Loss	0.00543426	0.0104118	0.015625	10	664762	F	DIP2C	NM_014974	Body					NA		NA
cg00809988	ELAVL2;ELAVL2(tss1500)	0.110864	Gain	0.0359121	0.160528	0.0390625	9	23822255	F	ELAVL2;ELAVL2;ELAVL2	NM_001171195;NM_001171197;NM_004432	TSS1500;TSS1500;5'UTR	chr9:23822412-23822667	N_Shore			NA		NA
cg22732101		0.110787	Gain	0.00115251	0.0104118	0.0078125	19	16394638	R				chr19:16394450-16394662	Island			TRUE	Promoter_Associated	NA
cg04532613		0.110649	Gain	0.00337109	0.0379176	0.0078125	10	22764566	F				chr10:22764708-22767050	N_Shore		CDMR	NA		NA
cg15638709		0.110491	Gain	0.0353556	0.0649573	0.0390625	10	110226387	F				chr10:110225927-110226465	Island			NA		NA
cg17924044		-0.110157	Loss	0.0275348	0.104895	0.0234375	5	2241248	F								NA		NA
cg23438893		0.110028	Gain	0.0133294	0.0281274	0.078125	14	26674085	R				chr14:26674163-26674478	N_Shore			TRUE		NA
cg26102065	ANKAR(tss1500)	0.109976	Gain	0.0265878	0.0498834	0.078125	2	190539480	R	ANKAR	NM_144708	TSS1500	chr2:190539026-190539533	Island	high-CpG:190247448-190247762		TRUE	Promoter_Associated	NA
cg05230977	KCNQ2	-0.109724	Loss	0.00198339	0.0104118	0.015625	20	62039853	F	KCNQ2;KCNQ2;KCNQ2;KCNQ2	NM_172108;NM_172106;NM_172107;NM_004518	Body;Body;Body;Body	chr20:62037929-62038677	S_Shore			NA	Unclassified_Cell_type_specific	NA
cg14078100		0.109284	Gain	0.00235059	0.004662	0.0390625	11	29303808	F								TRUE		TRUE
cg06945523	SFTA3	0.109248	Gain	0.00417622	0.278632	0.0078125	14	36974800	R	SFTA3	NM_001101341	Body	chr14:36974548-36975425	Island			TRUE		NA
cg16727923	SLITRK1	0.109242	Gain	0.00135104	0.00699301	0.015625	13	84453665	R	SLITRK1	NM_052910	1stExon	chr13:84453664-84453897	Island			TRUE		NA
cg23479053		-0.109199	Loss	0.00346162	0.014763	0.0078125	14	105975366	F								NA		NA
cg25139877	GCSAML;GCSAML-AS1	-0.10906	Loss	0.0137588	0.0206682	0.0234375	1	247691111	R	LOC148824	NR_027309	Body	chr1:247694035-247694501	N_Shelf			NA		NA
cg03091331		0.109052	Gain	0.0191545	0.0281274	0.0078125	19	23654227	R				chr19:23653691-23654244	Island			NA		NA
cg10976172	ZNF785(tss1500)	0.10887	Gain	0.000354512	0.0104118	0.0078125	16	30597528	F	ZNF785	NM_152458	TSS1500	chr16:30596487-30596900	S_Shore			NA	Promoter_Associated	NA
cg14144771	SNORD114-15(tss1500);SNORD114-16(tss1500)	-0.108616	Loss	0.0275254	0.0498834	0.148438	14	101438663	R	SNORD114-15;SNORD114-16	NR_003208;NR_003209	TSS1500;TSS1500					NA		NA
cg01281851		-0.108607	Loss	0.000171702	0.000621601	0.0078125	7	57271463	R				chr7:57270847-57271464	Island			NA		NA
cg20435474		0.108327	Gain	0.0011417	0.0029526	0.0078125	14	37116924	F				chr14:37116188-37117628	Island		DMR	TRUE		NA
cg17491560	FLJ33360(tss1500)	-0.108296	Loss	0.00081507	0.0010878	0.015625	5	6338529	F	FLJ33360	NR_028351	TSS1500					NA		NA
cg23935616		-0.108268	Loss	0.0448471	0.0829837	0.0390625	8	2112392	F								NA		NA
cg09690883	TAS2R38(tss200)	-0.108196	Loss	0.0272783	0.014763	0.0078125	7	141673649	F	TAS2R38	NM_176817	TSS200					NA		NA
cg20519121	ANKRD30BL;MIR663B	0.108191	Gain	0.00532351	0.0379176	0.015625	2	133014640	F	NCRNA00164;MIR663B	NR_027020;NR_031608	Body;Body	chr2:133013777-133015740	Island			NA	Unclassified	NA
cg06339003	FRMD4A	-0.108155	Loss	0.0364177	0.104895	0.0390625	10	14188049	R	FRMD4A	NM_018027	Body					TRUE		NA
cg03890037	AQPEP(tss200)	0.108118	Gain	0.00302165	0.0104118	0.0234375	5	115297989	F	LVRN	NM_173800	TSS200	chr5:115297607-115298093	Island			TRUE		NA
cg06827143	PCDHB1(tss200)	0.108097	Gain	0.0139427	0.160528	0.0234375	5	140430921	R	PCDHB1	NM_013340	TSS200					TRUE		NA
cg14255471		-0.108047	Loss	0.00345943	0.0649573	0.0234375	14	106660938	R								NA		NA
cg18692382	DYRK1B(tss200)	0.108032	Gain	0.0131931	0.0498834	0.0078125	19	40324898	F	DYRK1B;DYRK1B;DYRK1B	NM_006483;NM_006484;NM_004714	TSS200;TSS200;TSS200	chr19:40323907-40325005	Island			NA	Promoter_Associated	NA
cg11119340	HS6ST3	-0.107916	Loss	0.000235453	0.000621601	0.0078125	13	97126731	F	HS6ST3	NM_153456	Body					TRUE		NA
cg25858232	PTPRN2	-0.107863	Loss	0.00265154	0.0104118	0.0234375	7	157691684	F	PTPRN2;PTPRN2;PTPRN2	NM_002847;NM_130842;NM_130843	Body;Body;Body	chr7:157690559-157690770	S_Shore			NA		NA
cg05368158		-0.107634	Loss	0.00345977	0.0029526	0.0078125	7	82794965	F				chr7:82791674-82792412	S_Shelf			NA		NA
cg08600690	STK32C	-0.107595	Loss	1.4496e-05	0.0010878	0.0078125	10	134055197	F	STK32C	NM_173575	Body					NA	Unclassified_Cell_type_specific	NA
cg12610471	SPAG6(tss200)	-0.107444	Loss	0.0112776	0.0281274	0.0546875	10	22634199	R	SPAG6;SPAG6	NM_012443;NM_172242	TSS200;TSS200	chr10:22634000-22634862	Island			NA	Unclassified_Cell_type_specific	NA
cg09115646		-0.106995	Loss	0.0426539	0.130381	0.0078125	10	2978687	R								TRUE		NA
cg11230112	SYNJ2	-0.106697	Loss	0.0430424	0.0649573	0.0078125	6	158460979	R	SYNJ2	NM_003898	Body					TRUE		NA
cg02051771	PCDHA1;PCDHA10;PCDHA11;PCDHA12;PCDHA13(tss200);PCDHA2;PCDHA3;PCDHA4;PCDHA5;PCDHA6;PCDHA7;PCDHA8;PCDHA9	0.106653	Gain	0.0370336	0.0498834	0.109375	5	140261663	R	PCDHA7;PCDHA12;PCDHA6;PCDHA10;PCDHA4;PCDHA11;PCDHA8;PCDHA1;PCDHA2;PCDHA6;PCDHA1;PCDHA9;PCDHA5;PCDHA13;PCDHA3;PCDHA13;PCDHA10	NM_018910;NM_018903;NM_018909;NM_018901;NM_018907;NM_018902;NM_018911;NM_031411;NM_018905;NM_031849;NM_018900;NM_031857;NM_018908;NM_031865;NM_018906;NM_018904;NM_031860	Body;Body;Body;Body;Body;Body;Body;Body;Body;Body;Body;Body;Body;TSS200;Body;TSS200;Body	chr5:140261884-140262153	N_Shore		RDMR	NA		NA
cg26098815		-0.106476	Loss	0.0296403	0.0498834	0.078125	8	1270577	R								NA		NA
cg08076266	TMEM37	0.106343	Gain	0.00178316	0.014763	0.015625	2	120190202	R	TMEM37	NM_183240	Body	chr2:120190030-120190308	Island			NA		NA
cg05477834	PCDHB17	0.106321	Gain	0.00676703	0.0281274	0.015625	5	140536175	F	PCDHB17	NR_001280	Body	chr5:140536896-140537766	N_Shore			NA		NA
cg05492735	LHFPL3;LHFPL3-AS1(tss1500)	-0.106277	Loss	0.0150446	0.0379176	0.109375	7	104445402	R	LHFPL3	NM_199000	Body					NA		NA
cg09287295	ZNF470	-0.106153	Loss	0.00208968	0.004662	0.0078125	19	57091383	F	ZNF470	NM_001001668	3'UTR					NA		NA
cg00427150	RASA3	-0.106149	Loss	0.0094347	0.014763	0.0078125	13	114770568	R	RASA3	NM_007368	Body	chr13:114773745-114774499	N_Shelf			NA		NA
cg15419294	NLRP5	-0.106014	Loss	0.0138095	0.234499	0.015625	19	56572945	R	NLRP5	NM_153447	3'UTR					NA		NA
cg15948377		-0.10581	Loss	0.00535184	0.014763	0.0390625	13	32237930	F								TRUE		NA
cg24923509		0.10568	Gain	0.0165552	0.0498834	0.0390625	10	102498399	F				chr10:102498738-102499643	N_Shore			TRUE		NA
cg06559274	NR2E1;NR2E1(tss1500)	-0.105294	Loss	0.00954071	0.0379176	0.0546875	6	108487903	R	NR2E1;NR2E1	NM_003269;NM_003269	5'UTR;1stExon	chr6:108485671-108490539	Island		DMR	TRUE	Unclassified_Cell_type_specific	NA
cg25619837	VGLL4	0.105293	Gain	0.00665524	0.0649573	0.0078125	3	11684784	F	VGLL4;VGLL4	NM_014667;NM_001128219	Body;Body	chr3:11684192-11684930	Island	low-CpG:11659731-11660526		NA		NA
cg09715353	TMEM37	0.105191	Gain	0.00130063	0.014763	0.0078125	2	120190031	R	TMEM37	NM_183240	Body	chr2:120190030-120190308	Island			TRUE		NA
cg25843580		-0.105076	Loss	0.0257839	0.0498834	0.0390625	1	69442682	R								TRUE		NA
cg27449328	RBFOX1	-0.105065	Loss	0.0188571	0.0206682	0.015625	16	7615540	F	A2BP1;A2BP1;A2BP1;A2BP1;A2BP1;A2BP1	NM_001142334;NM_145893;NM_001142333;NM_018723;NM_145891;NM_145892	Body;Body;Body;Body;Body;Body					NA		NA
cg20649017	HOXD10(tss1500)	-0.104934	Loss	0.0157425	0.0498834	0.0078125	2	176980837	R	HOXD10	NM_002148	TSS1500	chr2:176980765-176981423	Island		DMR	NA		TRUE
cg06191898	IRX5(tss200)	-0.104927	Loss	0.0093575	0.0498834	0.0078125	16	54965100	F	IRX5	NM_005853	TSS200	chr16:54962422-54967805	Island		DMR	NA	Promoter_Associated	NA
cg00322927	OPCML	0.104794	Gain	0.00487491	0.004662	0.0234375	11	132707687	F	OPCML;OPCML	NM_002545;NM_001012393	Body;Body					NA		NA
cg03549856		-0.104713	Loss	7.77529e-05	0.0029526	0.0078125	1	33593141	F				chr1:33592891-33593155	Island			NA	Promoter_Associated	NA
cg10953378		-0.104613	Loss	9.13276e-05	0.0010878	0.0078125	1	14024101	F				chr1:14026481-14027200	N_Shelf			NA		NA
cg09540629	KNDC1	-0.104557	Loss	0.0339297	0.0281274	0.015625	10	134981759	F	KNDC1	NM_152643	Body	chr10:134980302-134981059	S_Shore			NA		NA
cg27445072	CDH13	-0.104549	Loss	0.0029345	0.0018648	0.0078125	16	82921787	F	CDH13	NM_001257	Body					TRUE		NA
cg04215511	CNTNAP4(tss1500)	-0.104529	Loss	0.000341173	0.004662	0.015625	16	76310816	F	CNTNAP4	NM_033401	TSS1500					TRUE		NA
cg03401738	LEPR	0.104486	Gain	0.0377602	0.0649573	0.0078125	1	65991664	R	LEPR;LEPR;LEPR	NM_001003680;NM_001003679;NM_002303	5'UTR;5'UTR;5'UTR	chr1:65991001-65991811	Island		DMR	NA		TRUE
cg15323584	MAPT	-0.104393	Loss	0.0144571	0.0379176	0.0078125	17	44022846	F	MAPT;MAPT;MAPT;MAPT;MAPT;MAPT	NM_001123067;NM_016835;NM_016834;NM_001123066;NM_005910;NM_016841	5'UTR;5'UTR;5'UTR;5'UTR;5'UTR;5'UTR	chr17:44026527-44026738	N_Shelf			NA		NA
cg00959298	LINC00469(tss1500)	-0.104336	Loss	0.00280058	0.00699301	0.0234375	17	71825500	R	C17orf54	NR_027146	TSS1500					NA		NA
cg17247026		-0.104219	Loss	0.0100392	0.0379176	0.015625	10	135153937	F				chr10:135148196-135150565	S_Shelf			NA		NA
cg04153784	LRRC4(tss1500);SND1	0.104135	Gain	0.000797013	0.0029526	0.0078125	7	127672235	R	SND1;LRRC4	NM_014390;NM_022143	Body;TSS1500	chr7:127671158-127672853	Island		DMR	NA		TRUE
cg13867253		-0.104107	Loss	0.000254452	0.0003108	0.0078125	4	6251264	F				chr4:6247201-6247882	S_Shelf			NA		NA
cg12332415		0.104038	Gain	0.0171353	0.0649573	0.0234375	2	109648095	R				chr2:109647955-109648230	Island			TRUE	Unclassified_Cell_type_specific	NA
cg11731793	LINC00865(tss200)	-0.104028	Loss	0.0463912	0.0829837	0.015625	10	91589234	F								NA		NA
cg12190044	NR4A3	0.103932	Gain	0.00027125	0.0206682	0.0078125	9	102590743	R	NR4A3;NR4A3;NR4A3;NR4A3	NM_173199;NM_006981;NM_173200;NM_173198	Body;Body;Body;Body	chr9:102590742-102591303	Island			TRUE		NA
cg22902194		-0.103817	Loss	0.0135377	0.0206682	0.0078125	5	3539154	R				chr5:3535630-3536355	S_Shelf			NA		NA
cg27503949		-0.103784	Loss	0.00188263	0.0018648	0.0078125	12	31493376	F								TRUE		NA
cg18640030	CRH	-0.103697	Loss	0.0162919	0.0281274	0.0078125	8	67090752	F	CRH	NM_000756	TSS200	chr8:67089249-67089962	S_Shore			NA		NA
cg06070290	DNAH11	-0.103506	Loss	0.0102822	0.0649573	0.0078125	7	21926971	F	DNAH11	NM_003777	Body					TRUE		NA
cg01518607		0.103506	Gain	0.0116439	0.0379176	0.0234375	6	27235891	F								NA		NA
cg22539420	SATB2	0.103446	Gain	0.00742694	0.0379176	0.0078125	2	200329680	F				chr2:200320502-200329681	Island	low-CpG:200037879-200038071		NA	Unclassified_Cell_type_specific	NA
cg10027245	BCLAF1	-0.103369	Loss	0.00799731	0.0104118	0.015625	6	136599750	R	BCLAF1;BCLAF1;BCLAF1	NM_001077441;NM_014739;NM_001077440	Body;Body;Body					NA		NA
cg02532923		-0.103265	Loss	0.00426489	0.014763	0.0078125	16	89110004	F				chr16:89108886-89109130	S_Shore			NA		NA
cg23875509	CUZD1;FAM24B-CUZD1	-0.103254	Loss	0.0163758	0.0206682	0.0546875	10	124598698	R	CUZD1	NM_022034	Body					NA		NA
cg08290845	REM1	-0.103224	Loss	0.00406131	0.00699301	0.015625	20	30065523	R	REM1	NM_014012	Body	chr20:30062969-30063281	S_Shelf			NA		NA
cg15726040	DPP10	-0.103168	Loss	0.00582948	0.004662	0.0078125	2	115598354	R	DPP10	NM_020868	Body					TRUE		NA
cg09041251		-0.103097	Loss	0.00468849	0.0281274	0.015625	2	10384520	F								NA		NA
cg11130780		-0.103091	Loss	0.0341368	0.104895	0.0390625	10	1213469	F				chr10:1209314-1209521	S_Shelf			NA		NA
cg23139887	OR4E2(tss1500)	-0.103082	Loss	0.0025513	0.004662	0.0078125	14	22131976	F	OR4E2	NM_001001912	TSS1500					NA		NA
cg15605704	AJAP1	-0.102937	Loss	0.0305828	0.0281274	0.0234375	1	4770676	F	AJAP1;AJAP1	NM_018836;NM_001042478	Body;Body	chr1:4771652-4772545	N_Shore			TRUE		NA
cg05401965	PCDH10(tss1500)	0.102925	Gain	0.0242616	0.104895	0.0078125	4	134070039	F	PCDH10;PCDH10	NM_020815;NM_032961	TSS1500;TSS1500	chr4:134069162-134070442	Island			NA		NA
cg20330630	CYP11A1(tss1500)	-0.102915	Loss	0.00285834	0.0206682	0.015625	15	74660375	F	CYP11A1	NM_000781	TSS1500	chr15:74658038-74658574	S_Shore			NA		NA
cg20484832	PLCB4	-0.102866	Loss	1.12578e-05	0.0003108	0.0078125	20	9075810	F	PLCB4;PLCB4	NM_000933;NM_182797	TSS1500;TSS1500					NA		NA
cg09186689	LINC00698	-0.102841	Loss	0.00539492	0.0498834	0.0390625	3	63088529	F	LOC285401	NR_027104	Body					NA		NA
cg01062539	CHP2(tss1500)	-0.102784	Loss	0.0354263	0.0829837	0.0234375	16	23765258	F	CHP2	NM_022097	TSS1500	chr16:23765969-23766869	N_Shore			NA		NA
cg17671608		-0.102781	Loss	3.87104e-05	0.0010878	0.0078125	1	33593154	F				chr1:33592891-33593155	Island			NA	Promoter_Associated	NA
cg12559474	CDH10	0.102634	Gain	0.0384669	0.104895	0.0234375	5	24622791	F	CDH10	NM_006727	5'UTR					TRUE		NA
cg22626579	PRKCZ	-0.102634	Loss	0.0014484	0.0104118	0.0078125	1	2038628	R	PRKCZ;PRKCZ;PRKCZ	NM_001033582;NM_002744;NM_001033581	5'UTR;Body;5'UTR	chr1:2038555-2038863	Island			NA		NA
cg21823502	ANAPC11	-0.102607	Loss	0.00836235	0.0206682	0.0078125	17	79856430	F	ANAPC11;ANAPC11;ANAPC11;ANAPC11;ANAPC11;ANAPC11;ANAPC11	NM_001002244;NM_001002245;NM_001002249;NM_001002247;NM_016476;NM_001002248;NM_001002246	Body;Body;Body;Body;Body;Body;Body	chr17:79859808-79860963	N_Shelf			NA		TRUE
cg04016326	GRIN2B	-0.102549	Loss	0.00701726	0.014763	0.0078125	12	14132940	F	GRIN2B;GRIN2B	NM_000834;NM_000834	1stExon;5'UTR	chr12:14134626-14135242	N_Shore			NA		NA
cg06873806	BHLHE22(tss200)	0.102512	Gain	0.0213582	0.0206682	0.0078125	8	65492792	F	BHLHE22	NM_152414	TSS200	chr8:65492935-65494452	N_Shore		DMR	NA		NA
cg07762054	SERPINH1	-0.102465	Loss	0.0191924	0.014763	0.0078125	11	75273187	F	SERPINH1;SERPINH1	NM_001235;NM_001235	5'UTR;1stExon	chr11:75272950-75273616	Island	high-CpG:74950766-74950975		NA	Promoter_Associated	NA
cg15823330	PRDM16	-0.102459	Loss	0.00997846	0.0498834	0.078125	1	3207539	R	PRDM16;PRDM16	NM_022114;NM_199454	Body;Body	chr1:3203765-3204453	S_Shelf			NA		NA
cg26351481	NLRP8(tss1500)	-0.10244	Loss	0.00274015	0.0206682	0.0078125	19	56458926	R	NLRP8	NM_176811	TSS1500					NA		NA
cg25007283	ZIC4	0.102375	Gain	0.00795442	0.0206682	0.0078125	3	147112143	F	ZIC4;ZIC4;ZIC4	NM_001168378;NM_032153;NM_001168379	Body;Body;Body	chr3:147113608-147114479	N_Shore			NA		TRUE
cg19144684		0.102368	Gain	0.00278747	0.004662	0.0078125	2	137522960	R				chr2:137522460-137523696	Island	high-CpG:137239388-137239590	DMR	NA		NA
cg06520814		-0.102344	Loss	0.00496424	0.0829837	0.0078125	2	467034	F				chr2:467849-468659	N_Shore			NA		NA
cg25777818	PTPRN2	-0.102245	Loss	0.0187535	0.104895	0.015625	7	157345520	R	PTPRN2;PTPRN2;PTPRN2	NM_002847;NM_130842;NM_130843	Body;Body;Body	chr7:157346613-157347069	N_Shore			NA		NA
cg22305268		-0.102138	Loss	0.0220118	0.130381	0.0390625	3	193857540	F				chr3:193858770-193859695	N_Shore			NA	Unclassified	NA
cg00370293	CCL28	-0.101942	Loss	0.00491716	0.0379176	0.0078125	5	43397113	F	CCL28	NM_148672	Body	chr5:43396897-43397364	Island			NA	Unclassified_Cell_type_specific	NA
cg06654956	RNF219-AS1	0.101713	Gain	0.00392071	0.0649573	0.0390625	13	79161082	F								NA		NA
cg02514579	DIP2C	-0.101636	Loss	0.0286536	0.130381	0.0390625	10	717091	F	DIP2C	NM_014974	Body					NA		NA
cg04077800	NPY2R	-0.101628	Loss	0.0130465	0.0206682	0.0078125	4	156134989	R	NPY2R	NM_000910	5'UTR					NA		NA
cg21725652	XKR6	-0.1016	Loss	3.84442e-05	0.0018648	0.0078125	8	10918152	F	XKR6	NM_173683	Body	chr8:10916662-10917097	S_Shore		CDMR	NA	Unclassified_Cell_type_specific	NA
cg14853772	IAH1(tss1500)	-0.101561	Loss	0.00485555	0.00699301	0.0078125	2	9613781	R	IAH1	NM_001039613	TSS1500	chr2:9614194-9615235	N_Shore			NA		NA
cg01287884		-0.101531	Loss	0.00321686	0.0104118	0.0078125	10	130110330	R								TRUE		NA
cg16005697		-0.101436	Loss	0.0328742	0.0498834	0.015625	11	24101781	R								TRUE		NA
cg26783057	VAX1	0.101389	Gain	0.00527756	0.0649573	0.0078125	10	118891670	F	VAX1	NM_199131	3'UTR	chr10:118892161-118892639	N_Shore		RDMR	NA	Unclassified_Cell_type_specific	NA
cg08626876	PCDHB4	-0.101265	Loss	0.00341539	0.0281274	0.0234375	5	140501540	R	PCDHB4	NM_018938	TSS200	chr5:140502890-140503804	N_Shore		RDMR	NA		NA
cg13782274	KCNQ2	-0.101231	Loss	0.0287503	0.0498834	0.015625	20	62097681	F	KCNQ2;KCNQ2;KCNQ2;KCNQ2;KCNQ2	NM_172108;NM_172106;NM_172107;NM_172109;NM_004518	Body;Body;Body;Body;Body	chr20:62097193-62098254	Island			NA		NA
cg07214967	OPCML	-0.101178	Loss	0.00650093	0.014763	0.0234375	11	132950809	R	OPCML	NM_001012393	Body	chr11:132951692-132952260	N_Shore			NA	Unclassified_Cell_type_specific	NA
cg06061257	SDK2	0.101145	Gain	0.00807162	0.0281274	0.0078125	17	71361901	R	SDK2	NM_001144952	Body					TRUE		NA
cg13601855	TMEM37	0.101144	Gain	0.000642991	0.0206682	0.0078125	2	120190297	R	TMEM37	NM_183240	Body	chr2:120190030-120190308	Island			NA		NA
cg06149212	GPC6	-0.100961	Loss	0.0291831	0.0498834	0.078125	13	93932639	F	GPC6	NM_005708	Body					TRUE		NA
cg04517282		0.100905	Gain	0.00414226	0.0206682	0.015625	5	2743260	F				chr5:2738953-2741237	S_Shelf			NA		NA
cg01613010		0.100881	Gain	0.000434318	0.0206682	0.0078125	7	20835627	R				chr7:20837551-20838369	N_Shore			NA		NA
cg01042202	PCDHA1;PCDHA10;PCDHA2;PCDHA3;PCDHA4;PCDHA5;PCDHA6;PCDHA7;PCDHA8;PCDHA9	-0.100852	Loss	0.0125606	0.0379176	0.0078125	5	140242159	R	PCDHA6;PCDHA2;PCDHA1;PCDHA9;PCDHA7;PCDHA1;PCDHA6;PCDHA5;PCDHA10;PCDHA3;PCDHA4;PCDHA10;PCDHA8	NM_031849;NM_018905;NM_031411;NM_031857;NM_018910;NM_018900;NM_018909;NM_018908;NM_018901;NM_018906;NM_018907;NM_031860;NM_018911	Body;Body;Body;Body;Body;Body;Body;Body;Body;Body;Body;Body;Body	chr5:140242073-140243007	Island			NA		NA
cg14599091	RNF219-AS1	0.10085	Gain	0.0172362	0.0281274	0.0390625	13	79171679	F				chr13:79170114-79171231	S_Shore		CDMR	NA		NA
cg17211890		-0.100823	Loss	0.00246735	0.00699301	0.015625	10	94906892	R								TRUE		NA
cg25617725	GFRA1(tss1500);GFRA1(tss200)	0.100647	Gain	0.000842547	0.0104118	0.0078125	10	118033290	R	GFRA1;GFRA1;GFRA1	NM_145793;NM_005264;NM_001145453	TSS1500;TSS200;TSS1500	chr10:118030732-118034230	Island		DMR	NA		NA
cg06233455		0.100591	Gain	0.0204276	0.0498834	0.0390625	11	94474371	R				chr11:94473535-94474338	S_Shore		CDMR	NA	Unclassified_Cell_type_specific	NA
cg00949424		-0.100551	Loss	0.000370043	0.0104118	0.0078125	5	4144830	R								NA		NA
cg12156272		-0.100528	Loss	0.0135127	0.0379176	0.015625	14	92041829	F	C14orf184	NM_001080113	TSS1500	chr14:92040411-92040876	S_Shore			NA		NA
cg20669049	RDH13	-0.100513	Loss	0.00454921	0.0104118	0.0078125	19	55573572	R	RDH13;RDH13;RDH13;RDH13	NM_001145971;NR_027381;NM_138412;NR_027382	Body;Body;5'UTR;Body	chr19:55574138-55574734	N_Shore			NA	Unclassified_Cell_type_specific	NA
cg09320190	WNT3	0.100512	Gain	0.00559045	0.0104118	0.0078125	17	44847220	F	WNT3	NM_030753	Body	chr17:44847139-44847463	Island			NA	Unclassified_Cell_type_specific	NA
cg02729747		-0.100417	Loss	0.0156301	0.0498834	0.0078125	7	152375490	R				chr7:152372980-152373421	S_Shelf			NA		NA
cg06941009	RBFOX1	-0.100279	Loss	0.00382607	0.0281274	0.0234375	16	6249672	F	A2BP1;A2BP1	NM_001142333;NM_018723	5'UTR;5'UTR					TRUE		NA
cg24428325		0.100149	Gain	0.00404138	0.0281274	0.0234375	6	44529081	R								NA		NA
cg03921149	NXPH4	0.100085	Gain	0.000629292	0.0029526	0.0078125	12	57614100	F	NXPH4	NM_007224	Body	chr12:57609976-57611168	S_Shelf		RDMR	NA		NA
cg19214707		0.100062	Gain	0.00471651	0.0379176	0.0234375	7	3157722	F								TRUE		NA
cg10276674		-0.100048	Loss	0.000818971	0.0104118	0.0078125	10	9920219	F								NA		NA
cg00452308	TEX41	-0.100023	Loss	0.000560355	0.0206682	0.0078125	2	145633791	R								TRUE		NA
cg08661012	LZTFL1	0.100022	Gain	0.00422479	0.0649573	0.015625	3	45883249	F	LZTFL1	NM_020347	Body	chr3:45883221-45883860	Island			NA	Promoter_Associated	NA
cg02480077		0.100002	Gain	0.0347862	0.104895	0.0078125	8	86934762	R								TRUE		NA

## Sheet: Table S4 - Gene enrichment
Functional enrichment of the 172 IUGR affected genes analyzed in DAVID.
GO Biological Process		Fold Enrichment	Benjamini p-value	Gene IDs
GO:0007399	nervous system development	3.96734	2.62901e-10	7021, 7101, 10265, 56131, 9201, 56138, 6687, 8320, 56139, 1583, 3195, 27319, 64919, 56136, 2674, 3236, 161357, 6096, 63976, 4137, 58158, 22865, 9353, 152330, 56143, 56142, 56141, 56140, 4745, 2259, 11023, 56146, 6531, 114798, 3785, 56147, 56144, 4978, 56145, 23314
GO:0007156	homophilic cell adhesion	14.2487	3.3284e-10	57575, 1008, 29930, 56143, 56142, 56141, 56140, 56131, 1012, 56137, 56138, 56139, 54661, 56146, 56147, 56144, 56136, 9752, 56145
GO:0048856	anatomical structure development	2.40063	1.02864e-07	7021, 60529, 1392, 8013, 9201, 8320, 286, 1583, 126206, 3195, 2674, 9149, 337977, 3236, 6096, 2904, 63976, 58158, 9353, 4745, 2259, 3953, 3785, 114798, 4978, 23314, 7101, 10265, 56131, 7473, 56138, 6687, 56139, 27319, 64919, 56136, 4015, 161357, 2550, 4137, 22865, 152330, 56143, 56142, 56141, 56140, 1012, 8912, 11023, 56146, 6531, 56147, 56144, 56145, 4142
GO:0048731	system development	2.45339	1.79063e-07	7021, 60529, 1392, 8013, 9201, 8320, 1583, 3195, 126206, 2674, 337977, 3236, 6096, 2904, 63976, 58158, 9353, 4745, 2259, 3953, 3785, 114798, 4978, 23314, 7101, 10265, 56131, 7473, 56138, 6687, 56139, 27319, 64919, 56136, 4015, 161357, 2550, 4137, 22865, 152330, 56143, 56142, 56141, 56140, 1012, 8912, 11023, 56146, 6531, 56147, 56144, 56145
GO:0016337	cell-cell adhesion	7.18565	3.30147e-07	57575, 1008, 29930, 152330, 56143, 56142, 56141, 56140, 56131, 1012, 56137, 56138, 56139, 54661, 56146, 56147, 56144, 56136, 9752, 56145
GO:0032502	developmental process	2.07529	1.62192e-06	7021, 60529, 1392, 8013, 9201, 8320, 286, 1583, 126206, 3195, 2674, 9149, 337977, 3236, 6096, 2904, 63976, 58158, 9353, 4745, 2259, 3953, 3785, 114798, 4978, 23314, 7101, 10265, 9576, 9227, 56131, 7473, 56138, 6687, 56139, 27319, 64919, 56136, 4015, 161357, 2550, 4137, 1879, 22865, 152330, 56143, 56142, 56141, 56140, 1012, 8912, 11023, 56146, 6531, 56147, 56144, 56145, 8701, 4142
GO:0022610	biological adhesion	3.99411	2.78323e-06	57575, 1008, 29930, 56131, 56137, 85445, 56138, 56139, 54661, 9752, 56136, 54549, 152330, 56143, 10020, 56142, 56141, 56140, 4745, 1012, 50624, 55966, 56146, 56147, 56144, 4978, 56145
GO:0007275	multicellular organismal development	2.11741	3.03123e-06	7021, 60529, 1392, 8013, 9201, 8320, 1583, 126206, 3195, 2674, 337977, 3236, 6096, 2904, 63976, 58158, 9353, 4745, 2259, 3953, 3785, 114798, 4978, 23314, 7101, 10265, 9227, 56131, 7473, 56138, 6687, 56139, 27319, 64919, 56136, 4015, 161357, 2550, 4137, 1879, 22865, 152330, 56143, 56142, 56141, 56140, 1012, 8912, 11023, 56146, 6531, 56147, 56144, 56145, 8701
GO:0007155	cell adhesion	3.99981	3.09766e-06	57575, 1008, 29930, 56131, 56137, 85445, 56138, 56139, 54661, 9752, 56136, 54549, 152330, 56143, 10020, 56142, 56141, 56140, 4745, 1012, 50624, 55966, 56146, 56147, 56144, 4978, 56145
GO:0032501	multicellular organismal process	1.71721	8.67831e-05	7021, 60529, 1392, 8013, 9201, 8320, 1583, 126206, 3195, 2674, 337977, 3236, 6096, 2904, 63976, 777, 58158, 9353, 4745, 273, 2259, 3953, 5590, 3785, 114798, 4978, 871, 23314, 2569, 442191, 7101, 10265, 9576, 4991, 9227, 56131, 7473, 56138, 6687, 56139, 27319, 64919, 56136, 4015, 161357, 2550, 4137, 26686, 1879, 22865, 152330, 56143, 56142, 56141, 56140, 5726, 1012, 6529, 8912, 11023, 56146, 6531,…
GO:0022008	neurogenesis	3.68812	0.000312003	161357, 7101, 6096, 4137, 63976, 10265, 58158, 22865, 9353, 152330, 9201, 11023, 27319, 3195, 114798, 4978, 64919, 3236, 23314
GO:0030182	neuron differentiation	4.26159	0.00041641	161357, 7101, 6096, 10265, 58158, 22865, 152330, 9353, 9201, 11023, 27319, 3195, 114798, 64919, 4978, 3236
GO:0048699	generation of neurons	3.75653	0.000417303	161357, 7101, 6096, 4137, 10265, 58158, 22865, 152330, 9353, 9201, 11023, 27319, 3195, 114798, 4978, 64919, 3236, 23314
GO:0009653	anatomical structure morphogenesis	2.53399	0.00160667	7101, 6096, 10265, 22865, 9353, 152330, 60529, 1012, 7473, 8013, 8912, 9201, 3953, 8320, 286, 11023, 126206, 27319, 3195, 114798, 64919, 9149, 337977, 3236, 23314, 4142
GO:0048666	neuron development	4.47373	0.00231471	7101, 6096, 58158, 10265, 152330, 9353, 22865, 9201, 11023, 114798, 4978, 64919, 3236
GO:0001654	eye development	7.07037	0.00912923	7101, 11023, 6096, 27319, 58158, 10265, 64919, 337977
GO:0007423	sensory organ development	5.09437	0.00951043	7101, 11023, 6096, 2904, 27319, 58158, 10265, 64919, 337977, 8013
GO:0007610	behavior	3.48242	0.0107609	7101, 2904, 9353, 1392, 6529, 8013, 273, 4887, 3953, 5590, 1583, 6531, 3236, 56477
GO:0043010	camera-type eye development	7.63204	0.0173522	7101, 11023, 27319, 58158, 10265, 64919, 337977
GO:0048468	cell development	2.89841	0.0200209	7101, 6096, 10265, 58158, 22865, 152330, 9353, 9576, 9201, 8320, 11023, 114798, 64919, 4978, 3236, 23314
GO:0010628	positive regulation of gene expression	3.01191	0.021582	7021, 7005, 6096, 63976, 84441, 1879, 55160, 60529, 1012, 8013, 3195, 64919, 9149, 3236, 23314
GO:0045893	positive regulation of transcription, DNA-dependent	3.17944	0.036999	7021, 7005, 6096, 84441, 63976, 3195, 64919, 55160, 9149, 60529, 3236, 23314, 8013
GO:0051254	positive regulation of RNA metabolic process	3.153	0.038046	7021, 7005, 6096, 84441, 63976, 3195, 64919, 55160, 9149, 60529, 3236, 23314, 8013
GO:0045941	positive regulation of transcription	2.89584	0.0455742	7021, 7005, 6096, 84441, 63976, 3195, 1879, 64919, 55160, 9149, 60529, 3236, 23314, 8013
GO:0000904	cell morphogenesis involved in differentiation	4.30308	0.0491016	9201, 8320, 7101, 11023, 114798, 64919, 22865, 9353, 152330
GO Cellular Component		Fold Enrichment	Benjamini p-value	Gene IDs
GO:0044459	plasma membrane part	1.90028	0.00944591	1740, 4991, 56131, 9201, 56138, 56139, 286, 10082, 56136, 5799, 8871, 2550, 2904, 4137, 3118, 777, 3136, 56143, 56142, 56141, 56140, 1012, 6529, 22821, 273, 4887, 8912, 55966, 5590, 56146, 6531, 3785, 56147, 56144, 4978, 56145, 2569, 4142
GO:0031224	intrinsic to membrane	1.46104	0.0106138	57575, 1008, 56244, 9201, 54661, 63895, 286046, 3773, 2674, 9752, 2904, 3136, 777, 57628, 64788, 4887, 50624, 150709, 3953, 3785, 114798, 4978, 285533, 2569, 442191, 1740, 140738, 29930, 4991, 9227, 56131, 85445, 56137, 6687, 56138, 56139, 10082, 56136, 9951, 5799, 206338, 161357, 2550, 54549, 26686, 3118, 22865, 152330, 266722, 56143, 56142, 56141, 64101, 56140, 5726, 1012, 6529, 22821, 8912, 37…
GO:0005887	integral to plasma membrane	2.41634	0.0107468	4991, 56131, 9201, 56138, 56139, 10082, 56136, 5799, 2904, 2550, 3136, 3118, 56143, 56142, 56141, 56140, 6529, 4887, 6531, 56146, 56147, 3785, 56144, 4978, 56145, 2569, 4142
GO:0031226	intrinsic to plasma membrane	2.46109	0.0108509	4991, 56131, 9201, 56138, 56139, 10082, 56136, 5799, 2550, 2904, 3136, 3118, 56143, 56142, 56141, 56140, 22821, 6529, 4887, 6531, 56146, 56147, 3785, 4978, 56144, 56145, 2569, 4142
GO:0044425	membrane part	1.34556	0.0310613	57575, 1008, 56244, 9201, 286, 1583, 54661, 63895, 286046, 3773, 2674, 9752, 8871, 2904, 3136, 777, 57628, 64788, 273, 4887, 50624, 150709, 3953, 5590, 3785, 114798, 4978, 285533, 2569, 55691, 442191, 1740, 140738, 29930, 4991, 56131, 9227, 85445, 56137, 6687, 56138, 56139, 10082, 56136, 9951, 5799, 206338, 161357, 2550, 4137, 54549, 26686, 3118, 22865, 152330, 56143, 266722, 56142, 56141, 64101,…
GO:0005886	plasma membrane	1.52005	0.0440794	1740, 57575, 1008, 29930, 4991, 56131, 56137, 9201, 56138, 56139, 286, 10082, 2674, 9752, 56136, 5799, 8871, 161357, 2550, 2904, 26686, 4137, 3118, 3136, 777, 9353, 152330, 56143, 56142, 56141, 56140, 1012, 6529, 22821, 273, 3856, 4887, 8912, 55966, 3953, 5590, 56146, 6531, 3785, 56147, 56144, 4978, 56145, 2569, 442191, 4142
GO Molecular Function		Fold Enrichment	Benjamini p-value	Gene IDs
GO:0005509	calcium ion binding	3.04204	0.000876548	57575, 140738, 1008, 29930, 5332, 56131, 56137, 56138, 56139, 54661, 9752, 56136, 2904, 777, 9353, 56143, 56142, 56141, 56140, 4745, 1012, 8912, 56146, 63928, 56147, 56144, 56145
Panther Pathways		Fold Enrichment	Benjamini p-value	Gene IDs
P00012	Cadherin signaling pathway	8.14097	5.85116e-10	57575, 1008, 29930, 56143, 56142, 56141, 56140, 56131, 1012, 7473, 56137, 56138, 56139, 54661, 56146, 56147, 56144, 56136, 9752, 56145
P00057	Wnt signaling pathway	4.52917	4.98986e-08	57575, 1008, 29930, 5332, 56143, 56142, 56141, 56140, 56131, 1012, 7473, 56137, 56138, 56139, 5590, 54661, 56146, 56147, 63928, 56144, 56136, 56145, 9752

## Sheet: Table S5 - CpG enrichment
Functional enrichment of the 296 affected CpGs analyzed in the context of wider genomic regions using GREAT.
Distal extensions of up to 100 kbp to the nearest genes were considered in the analysis.
GO Biological Process	FDR q-value	Fold enrichment	CpGs in IUGR signature	Total CpGs in the category	Gene region hits	Total genes in the category
response to low light intensity stimulus	2.19938e-10	337.038	6	24	1	1
response to tellurium ion	2.19938e-10	337.038	6	24	1	1
N-acetylglucosamine biosynthetic process	1.05303e-09	224.692	6	36	1	2
N-acetylneuraminate biosynthetic process	1.05303e-09	224.692	6	36	1	2
glucosamine-containing compound biosynthetic process	2.16725e-08	128.395	6	63	1	3
response to light intensity	2.57161e-07	83.3909	6	97	1	5
N-acetylneuraminate metabolic process	4.23929e-07	74.8973	6	108	1	7
lipopolysaccharide biosynthetic process	6.57279e-06	46.488	6	174	1	8
amino sugar biosynthetic process	7.15468e-06	44.9384	6	180	1	7
lipopolysaccharide metabolic process	8.61581e-06	42.7985	6	189	1	9
cellular response to follicle-stimulating hormone stimulus	4.28939e-05	21.9467	7	430	2	8
response to vitamin E	4.12163e-05	21.7946	7	433	2	11
response to lipoprotein particle stimulus	4.80747e-05	30.6398	6	264	1	10
UDP-N-acetylglucosamine metabolic process	6.05145e-05	29.0968	6	278	1	10
N-acetylglucosamine metabolic process	6.53719e-05	28.3821	6	285	1	16
response to follicle-stimulating hormone stimulus	7.02994e-05	19.2987	7	489	2	11
cellular response to cholesterol	0.000109655	25.4368	6	318	1	11
cellular response to sterol	0.000111418	25.1209	6	322	1	12
neuron projection morphogenesis	0.000148655	2.616	35	18037	24	494
cell morphogenesis involved in neuron differentiation	0.000290577	2.5796	34	17769	24	484
axonogenesis	0.000308579	2.6139	33	17020	23	454
axon development	0.000477462	2.5564	33	17403	23	469
response to gonadotropin stimulus	0.000678286	10.3011	8	1047	3	26
response to cholesterol	0.000854408	16.8169	6	481	1	18
homophilic cell adhesion	0.000822206	5.6904	12	2843	8	140
response to sterol	0.000827026	16.6782	6	485	1	19
neuron development	0.00112916	2.169	41	25484	30	723
cell projection morphogenesis	0.00114233	2.3135	36	20978	25	620
male gonad development	0.00127028	4.9258	13	3558	7	109
glucosamine-containing compound metabolic process	0.00148489	14.6804	6	551	1	25
cell part morphogenesis	0.00159065	2.2687	36	21393	25	635
cellular response to gonadotropin stimulus	0.00154294	10.8973	7	866	2	18
isoprenoid biosynthetic process	0.00195189	13.7567	6	588	1	23
neuron projection development	0.00219773	2.258	35	20897	24	596
nucleotide-sugar metabolic process	0.00587872	11.188	6	723	1	29
cell morphogenesis involved in differentiation	0.0068217	2.1328	35	22124	25	590
negative regulation of monocyte chemotaxis	0.00710629	54.6548	3	74	2	3
isoprenoid metabolic process	0.00976475	5.097	10	2645	5	112
cellular polysaccharide biosynthetic process	0.0125894	9.5614	6	846	1	35
amino sugar metabolic process	0.0126786	9.5052	6	851	1	36
liver development	0.0127558	4.8899	10	2757	5	88
development of primary male sexual characteristics	0.0146481	3.7433	13	4682	7	127
hepaticobiliary system development	0.0144788	4.7739	10	2824	5	90
polysaccharide biosynthetic process	0.0144956	9.0785	6	891	1	36
gonad development	0.014692	3.3157	15	6099	9	196
cholesterol biosynthetic process	0.0162819	8.7827	6	921	1	34
protein homotetramerization	0.0178829	6.9187	7	1364	2	52
negative regulation of leukocyte chemotaxis	0.0200925	34.866	3	116	2	6
male sex differentiation	0.0201059	3.5492	13	4938	7	135
chemotaxis	0.0321028	2.1259	28	17756	16	570
cellular response to alcohol	0.0338787	6.0963	7	1548	2	52
antigen processing and presentation of peptide or polysaccharide antigen via MHC class II	0.0336132	4.1648	10	3237	5	97
fatty acid beta-oxidation	0.033125	7.4347	6	1088	1	45
sterol biosynthetic process	0.0346961	7.3469	6	1101	1	40
cellular carbohydrate biosynthetic process	0.0399296	7.1331	6	1134	1	44
GO Cellular Component	FDR q-value	Fold enrichment	CpGs in IUGR signature	Total CpGs in the category	Gene region hits	Total genes in the category
clathrin coat of trans-Golgi network vesicle	7.24074e-05	30.8737	6	262	1	11
trans-Golgi network transport vesicle membrane	4.32231e-05	29.9589	6	270	1	12
transport vesicle membrane	0.000323195	6.239	12	2593	8	76
clathrin coat of coated pit	0.000308916	18.9881	6	426	1	13
trans-Golgi network membrane	0.000580488	9.7164	8	1110	3	34
trans-Golgi network transport vesicle	0.000986376	14.4445	6	560	1	24
clathrin vesicle coat	0.00106232	13.8746	6	583	1	19
coated vesicle membrane	0.00141848	4.2017	14	4492	10	145
clathrin-coated endocytic vesicle membrane	0.00175467	9.3715	7	1007	2	28
clathrin-coated vesicle membrane	0.00284952	4.8574	11	3053	6	106
clathrin coat	0.00265073	8.5095	7	1109	2	45
transport vesicle	0.00251577	4.1035	13	4271	9	143
clathrin-coated endocytic vesicle	0.00258197	8.3219	7	1134	2	33
Golgi-associated vesicle membrane	0.00607372	8.9578	6	903	1	36
coated vesicle	0.0123554	2.9416	16	7333	12	251
vesicle coat	0.023423	6.7974	6	1190	1	42
clathrin-coated vesicle	0.0308101	3.0651	13	5718	8	203
GO Molecular Function	FDR q-value	Fold enrichment	CpGs in IUGR signature	Total CpGs in the category	Gene region hits	Total genes in the category
UDP-N-acetylglucosamine 2-epimerase activity	9.97359e-13	622.224	6	13	1	1
N-acylmannosamine kinase activity	4.65279e-10	231.112	6	35	1	2
2,4-dienoyl-CoA reductase (NADPH) activity	8.56054e-10	197.291	6	41	1	2
hydroxymethylglutaryl-CoA synthase activity	1.16014e-09	179.754	6	45	1	2
transferase activity, transferring acyl groups, acyl groups converted into alkyl on transfer	4.177e-07	66.8505	6	121	1	5
racemase and epimerase activity, acting on carbohydrates and derivatives	1.48949e-06	52.5254	6	154	1	8
racemase and epimerase activity	1.32617e-05	35.4777	6	228	1	13
NADPH binding	2.46548e-05	31.2313	6	259	1	10
chemokine activity	0.00101635	16.1455	6	501	1	49
oxidoreductase activity, acting on the CH-CH group of donors, NAD or NADP as acceptor	0.00137372	15.0351	6	538	1	22
chemokine receptor binding	0.0034868	12.541	6	645	1	57
isomerase activity	0.00328446	4.8048	12	3367	2	154
carbohydrate kinase activity	0.0037455	12.0192	6	673	1	19
oxidoreductase activity, acting on the CH-CH group of donors	0.0243983	6.8088	7	1386	2	55
ornithine decarboxylase activator activity	0.0261577	33.7038	3	120	2	3
Human Phenotype	FDR q-value	Fold enrichment	CpGs in IUGR signature	Total CpGs in the category	Gene region hits	Total genes in the category
Respiratory acidosis	2.90684e-12	577.779	6	14	1	1
Hyperlysinemia	1.82788e-09	202.223	6	40	1	2
Deposits immunoreactive to beta-amyloid protein	6.41519e-09	155.556	6	52	1	2
Generalized hirsutism	1.59482e-08	128.395	6	63	1	2
Abnormality of lysine metabolism	2.04888e-08	118.955	6	68	1	4
Long hallux	2.7153e-05	35.1692	6	230	1	6
Periorbital fullness	2.44985e-05	34.866	6	232	1	5
Limb-girdle muscle atrophy	3.83579e-05	31.5973	6	256	1	10
Rimmed vacuoles	0.000109071	25.926	6	312	1	10
Hypoplastic nipples	0.000349672	20.8477	6	388	1	15
Abnormality of aspartate family amino acid metabolism	0.00054577	18.9881	6	426	1	18
Aplasia/Hypoplasia of the nipples	0.000574969	13.5785	7	695	2	26
Smooth philtrum	0.000733336	12.9275	7	730	2	28
Prominent forehead	0.0012624	7.8993	9	1536	3	55
Abnormality of serum amino acid levels	0.00159193	14.9242	6	542	1	24
Protuberant abdomen	0.00359415	12.7787	6	633	1	16
Limb-girdle muscle weakness	0.00453936	12.1273	6	667	1	20
Sleep apnea	0.00454566	12.0014	6	674	1	14
EMG: myopathic abnormalities	0.00528025	11.5721	6	699	1	24
Abnormality of upper lip	0.00510318	3.7421	15	5404	9	160
Attention deficit hyperactivity disorder	0.00491464	7.372	8	1463	2	54
2-3 toe syndactyly	0.00501506	11.3768	6	711	1	22
Sleep disturbance	0.0055869	4.4851	12	3607	5	93
Long toe	0.00804478	6.745	8	1599	3	50
Short attention span	0.010902	6.4198	8	1680	2	63
Echolalia	0.0184027	37.4487	3	108	2	5
Thoracic hypoplasia	0.0192873	5.1152	9	2372	3	64
Inguinal hernia	0.0263213	4.8826	9	2485	3	76
Low posterior hairline	0.03182	6.2914	7	1500	2	45
Phonic tics	0.0389495	99.8631	2	27	1	1
Abnormality of upper lip vermillion	0.0498266	4.9747	8	2168	3	65
Thin upper lip vermilion	0.0499378	6.9672	6	1161	1	44
Disease Ontology	FDR q-value	Fold enrichment	CpGs in IUGR signature	Total CpGs in the category	Gene region hits	Total genes in the category
distal muscular dystrophy	1.2895e-05	45.4433	6	178	1	9
chronic granulomatous disease	0.00118332	18.7243	6	432	1	14
PANTHER Pathway	FDR q-value	Fold enrichment	CpGs in IUGR signature	Total CpGs in the category	Gene region hits	Total genes in the category
Cholesterol biosynthesis	7.41594e-06	31.7212	6	255	1	11
Cadherin signaling pathway	0.00098918	4.3521	13	4027	9	151
Ornithine degradation	0.0177532	22.4692	3	180	2	3
Heterotrimeric G-protein signaling pathway-Gq alpha and Go alpha mediated pathway	0.0425617	3.5728	9	3396	4	109
InterPro	FDR q-value	Fold enrichment	CpGs in IUGR signature	Total CpGs in the category	Gene region hits	Total genes in the category
ROK	2.54802e-12	622.224	6	13	1	1
UDP-N-acetylglucosamine 2-epimerase,UDP-hydrolysing	2.54802e-12	622.224	6	13	1	1
Clathrin light chain	1.13034e-10	311.112	6	26	1	2
Hydroxymethylglutaryl-coenzyme A synthase, active site	2.9639e-09	179.754	6	45	1	2
Hydroxymethylglutaryl-CoA synthase, eukaryotic	2.9639e-09	179.754	6	45	1	2
Hydroxymethylglutaryl-coenzyme A synthase, N-terminal	2.9639e-09	179.754	6	45	1	2
Hydroxymethylglutaryl-coenzyme A synthase C-terminal	2.9639e-09	179.754	6	45	1	2
Cadherin, N-terminal	1.69374e-07	16.2963	11	910	7	63
Hexokinase	8.91584e-06	42.5732	6	190	1	6
CC chemokine, conserved site	1.37539e-05	38.889	6	208	1	24
Cadherin conserved site	4.07828e-05	8.1214	12	1992	8	108
Thiolase-like, subgroup	6.92999e-05	28.6841	6	282	1	10
Cadherin	0.000112125	7.2709	12	2225	8	114
Cadherin-like	0.000231855	6.738	12	2401	8	117
Chemokine interleukin-8-like domain	0.000991194	17.4706	6	463	1	46
Short-chain dehydrogenase/reductase SDR	0.0195391	8.0315	7	1175	2	55
Glucose/ribitol dehydrogenase	0.0198089	7.937	7	1189	2	56
Homeobox domain	0.0382984	2.5461	22	11649	20	243

## Sheet: Sheet4
Ontology	# Term Name	Hyper Rank	Hyper Raw P-Value	Hyper FDR Q-Val	Hyper Fold Enrichment	Hyper Foreground Region Hits	Hyper Total Regions	Hyper Region Set Coverage	Hyper Foreground Gene Hits	Total Genes Annotated
GO Molecular Function	UDP-N-acetylglucosamine 2-epimerase activity	1	2.70433e-16	9.97359e-13	622.224	6	13	0.0203	1	1
	N-acylmannosamine kinase activity	2	2.5232e-13	4.65279e-10	231.112	6	35	0.0203	1	2
	2,4-dienoyl-CoA reductase (NADPH) activity	3	6.96356e-13	8.56054e-10	197.291	6	41	0.0203	1	2
	hydroxymethylglutaryl-CoA synthase activity	4	1.25829e-12	1.16014e-09	179.754	6	45	0.0203	1	2
	transferase activity, transferring acyl groups, acyl groups converted into alkyl on transfer	5	5.66296e-10	4.177e-07	66.8505	6	121	0.0203	1	5
	racemase and epimerase activity, acting on carbohydrates and derivatives	6	2.42324e-09	1.48949e-06	52.5254	6	154	0.0203	1	8
	racemase and epimerase activity	7	2.51713e-08	1.32617e-05	35.4777	6	228	0.0203	1	13
	NADPH binding	8	5.34812e-08	2.46548e-05	31.2313	6	259	0.0203	1	10
	chemokine activity	9	2.48024e-06	0.00101635	16.1455	6	501	0.0203	1	49
	oxidoreductase activity, acting on the CH-CH group of donors, NAD or NADP as acceptor	10	3.72483e-06	0.00137372	15.0351	6	538	0.0203	1	22
	chemokine receptor binding	11	1.03999e-05	0.0034868	12.541	6	645	0.0203	1	57
	isomerase activity	12	1.0687e-05	0.00328446	4.8048	12	3367	0.0405	2	154
	carbohydrate kinase activity	13	1.32027e-05	0.0037455	12.0192	6	673	0.0203	1	19
	oxidoreductase activity, acting on the CH-CH group of donors	14	9.26184e-05	0.0243983	6.8088	7	1386	0.0236	2	55
	ornithine decarboxylase activator activity	15	0.00010639	0.0261577	33.7038	3	120	0.0101	2	3
GO Biological Process	response to low light intensity stimulus	1	2.10668e-14	2.19938e-10	337.038	6	24	0.0203	1	1
	response to tellurium ion	1	2.10668e-14	2.19938e-10	337.038	6	24	0.0203	1	1
	N-acetylglucosamine biosynthetic process	3	3.02596e-13	1.05303e-09	224.692	6	36	0.0203	1	2
	N-acetylneuraminate biosynthetic process	3	3.02596e-13	1.05303e-09	224.692	6	36	0.0203	1	2
	glucosamine-containing compound biosynthetic process	5	1.03795e-11	2.16725e-08	128.395	6	63	0.0203	1	3
	response to light intensity	6	1.47794e-10	2.57161e-07	83.3909	6	97	0.0203	1	5
	N-acetylneuraminate metabolic process	7	2.84244e-10	4.23929e-07	74.8973	6	108	0.0203	1	7
	lipopolysaccharide biosynthetic process	8	5.03662e-09	6.57279e-06	46.488	6	174	0.0203	1	8
	amino sugar biosynthetic process	9	6.16783e-09	7.15468e-06	44.9384	6	180	0.0203	1	7
	lipopolysaccharide metabolic process	10	8.25269e-09	8.61581e-06	42.7985	6	189	0.0203	1	9
	cellular response to follicle-stimulating hormone stimulus	11	4.51947e-08	4.28939e-05	21.9467	7	430	0.0236	2	8
	response to vitamin E	12	4.7375e-08	4.12163e-05	21.7946	7	433	0.0236	2	11
	response to lipoprotein particle stimulus	13	5.98632e-08	4.80747e-05	30.6398	6	264	0.0203	1	10
	UDP-N-acetylglucosamine metabolic process	14	8.11498e-08	6.05145e-05	29.0968	6	278	0.0203	1	10
	N-acetylglucosamine metabolic process	15	9.39252e-08	6.53719e-05	28.3821	6	285	0.0203	1	16
	response to follicle-stimulating hormone stimulus	16	1.07739e-07	7.02994e-05	19.2987	7	489	0.0236	2	11
	cellular response to cholesterol	17	1.78557e-07	0.000109655	25.4368	6	318	0.0203	1	11
	cellular response to sterol	18	1.921e-07	0.000111418	25.1209	6	322	0.0203	1	12
	neuron projection morphogenesis	19	2.7054e-07	0.000148655	2.616	35	18037	0.1182	24	494
	cell morphogenesis involved in neuron differentiation	20	5.56661e-07	0.000290577	2.5796	34	17769	0.1149	24	484
	axonogenesis	21	6.20705e-07	0.000308579	2.6139	33	17020	0.1115	23	454
	axon development	22	1.00615e-06	0.000477462	2.5564	33	17403	0.1115	23	469
	response to gonadotropin stimulus	23	1.49431e-06	0.000678286	10.3011	8	1047	0.027	3	26
	response to cholesterol	24	1.96416e-06	0.000854408	16.8169	6	481	0.0203	1	18
	homophilic cell adhesion	25	1.96888e-06	0.000822206	5.6904	12	2843	0.0405	8	140
	response to sterol	26	2.05964e-06	0.000827026	16.6782	6	485	0.0203	1	19
	neuron development	27	2.92023e-06	0.00112916	2.169	41	25484	0.1385	30	723
	cell projection morphogenesis	28	3.06372e-06	0.00114233	2.3135	36	20978	0.1216	25	620
	male gonad development	29	3.52855e-06	0.00127028	4.9258	13	3558	0.0439	7	109
	glucosamine-containing compound metabolic process	30	4.26691e-06	0.00148489	14.6804	6	551	0.0203	1	25
	cell part morphogenesis	31	4.7232e-06	0.00159065	2.2687	36	21393	0.1216	25	635
	cellular response to gonadotropin stimulus	32	4.72931e-06	0.00154294	10.8973	7	866	0.0236	2	18
	isoprenoid biosynthetic process	33	6.16975e-06	0.00195189	13.7567	6	588	0.0203	1	23
	neuron projection development	34	7.15737e-06	0.00219773	2.258	35	20897	0.1182	24	596
	nucleotide-sugar metabolic process	35	1.97084e-05	0.00587872	11.188	6	723	0.0203	1	29
	cell morphogenesis involved in differentiation	36	2.35231e-05	0.0068217	2.1328	35	22124	0.1182	25	590
	negative regulation of monocyte chemotaxis	37	2.51851e-05	0.00710629	54.6548	3	74	0.0101	2	3
	isoprenoid metabolic process	38	3.55422e-05	0.00976475	5.097	10	2645	0.0338	5	112
	cellular polysaccharide biosynthetic process	39	4.70295e-05	0.0125894	9.5614	6	846	0.0203	1	35
	amino sugar metabolic process	40	4.85771e-05	0.0126786	9.5052	6	851	0.0203	1	36
	liver development	41	5.00946e-05	0.0127558	4.8899	10	2757	0.0338	5	88
	development of primary male sexual characteristics	43	6.0332e-05	0.0146481	3.7433	13	4682	0.0439	7	127
	hepaticobiliary system development	44	6.10217e-05	0.0144788	4.7739	10	2824	0.0338	5	90
	polysaccharide biosynthetic process	45	6.24811e-05	0.0144956	9.0785	6	891	0.0203	1	36
	gonad development	46	6.47351e-05	0.014692	3.3157	15	6099	0.0507	9	196
	cholesterol biosynthetic process	48	7.48592e-05	0.0162819	8.7827	6	921	0.0203	1	34
	protein homotetramerization	49	8.39331e-05	0.0178829	6.9187	7	1364	0.0236	2	52
	negative regulation of leukocyte chemotaxis	50	9.62282e-05	0.0200925	34.866	3	116	0.0101	2	6
	male sex differentiation	53	0.00010207	0.0201059	3.5492	13	4938	0.0439	7	135
	chemotaxis	55	0.000169124	0.0321028	2.1259	28	17756	0.0946	16	570
	cellular response to alcohol	56	0.000181725	0.0338787	6.0963	7	1548	0.0236	2	52
	antigen processing and presentation of peptide or polysaccharide antigen via MHC class II	57	0.00018352	0.0336132	4.1648	10	3237	0.0338	5	97
	fatty acid beta-oxidation	58	0.000184028	0.033125	7.4347	6	1088	0.0203	1	45
	sterol biosynthetic process	59	0.00019608	0.0346961	7.3469	6	1101	0.0203	1	40
	cellular carbohydrate biosynthetic process	60	0.000229481	0.0399296	7.1331	6	1134	0.0203	1	44
GO Cellular Component	clathrin coat of trans-Golgi network vesicle	1	5.72391e-08	7.24074e-05	30.8737	6	262	0.0203	1	11
	trans-Golgi network transport vesicle membrane	2	6.8337e-08	4.32231e-05	29.9589	6	270	0.0203	1	12
	transport vesicle membrane	3	7.66471e-07	0.000323195	6.239	12	2593	0.0405	8	76
	clathrin coat of coated pit	4	9.76809e-07	0.000308916	18.9881	6	426	0.0203	1	13
	trans-Golgi network membrane	5	2.29442e-06	0.000580488	9.7164	8	1110	0.027	3	34
	trans-Golgi network transport vesicle	6	4.67846e-06	0.000986376	14.4445	6	560	0.0203	1	24
	clathrin vesicle coat	7	5.87846e-06	0.00106232	13.8746	6	583	0.0203	1	19
	coated vesicle membrane	8	8.9706e-06	0.00141848	4.2017	14	4492	0.0473	10	145
	clathrin-coated endocytic vesicle membrane	9	1.24838e-05	0.00175467	9.3715	7	1007	0.0236	2	28
	clathrin-coated vesicle membrane	10	2.25259e-05	0.00284952	4.8574	11	3053	0.0372	6	106
	clathrin coat	11	2.30498e-05	0.00265073	8.5095	7	1109	0.0236	2	45
	transport vesicle	12	2.3865e-05	0.00251577	4.1035	13	4271	0.0439	9	143
	clathrin-coated endocytic vesicle	13	2.6534e-05	0.00258197	8.3219	7	1134	0.0236	2	33
	Golgi-associated vesicle membrane	14	6.72191e-05	0.00607372	8.9578	6	903	0.0203	1	36
	coated vesicle	15	0.000146507	0.0123554	2.9416	16	7333	0.0541	12	251
	vesicle coat	16	0.00029626	0.023423	6.7974	6	1190	0.0203	1	42
	clathrin-coated vesicle	17	0.000414048	0.0308101	3.0651	13	5718	0.0439	8	203
Human Phenotype	Respiratory acidosis	1	4.72964e-16	2.90684e-12	577.779	6	14	0.0203	1	1
	Hyperlysinemia	2	5.94821e-13	1.82788e-09	202.223	6	40	0.0203	1	2
	Deposits immunoreactive to beta-amyloid protein	3	3.1314e-12	6.41519e-09	155.556	6	52	0.0203	1	2
	Generalized hirsutism	4	1.03795e-11	1.59482e-08	128.395	6	63	0.0203	1	2
	Abnormality of lysine metabolism	5	1.66684e-11	2.04888e-08	118.955	6	68	0.0203	1	4
	Long hallux	6	2.6508e-08	2.7153e-05	35.1692	6	230	0.0203	1	6
	Periorbital fullness	7	2.79027e-08	2.44985e-05	34.866	6	232	0.0203	1	5
	Limb-girdle muscle atrophy	8	4.9929e-08	3.83579e-05	31.5973	6	256	0.0203	1	10
	Rimmed vacuoles	9	1.5972e-07	0.000109071	25.926	6	312	0.0203	1	10
	Hypoplastic nipples	10	5.68943e-07	0.000349672	20.8477	6	388	0.0203	1	15
	Abnormality of aspartate family amino acid metabolism	11	9.76809e-07	0.00054577	18.9881	6	426	0.0203	1	18
	Aplasia/Hypoplasia of the nipples	12	1.12262e-06	0.000574969	13.5785	7	695	0.0236	2	26
	Smooth philtrum	13	1.55115e-06	0.000733336	12.9275	7	730	0.0236	2	28
	Prominent forehead	14	2.87562e-06	0.0012624	7.8993	9	1536	0.0304	3	55
	Abnormality of serum amino acid levels	15	3.88529e-06	0.00159193	14.9242	6	542	0.0203	1	24
	Protuberant abdomen	16	9.35673e-06	0.00359415	12.7787	6	633	0.0203	1	16
	Limb-girdle muscle weakness	17	1.2556e-05	0.00453936	12.1273	6	667	0.0203	1	20
	Sleep apnea	18	1.3313e-05	0.00454566	12.0014	6	674	0.0203	1	14
	EMG: myopathic abnormalities	19	1.63236e-05	0.00528025	11.5721	6	699	0.0203	1	24
	Abnormality of upper lip	20	1.66065e-05	0.00510318	3.7421	15	5404	0.0507	9	160
	Attention deficit hyperactivity disorder	21	1.67926e-05	0.00491464	7.372	8	1463	0.027	2	54
	2-3 toe syndactyly	22	1.79517e-05	0.00501506	11.3768	6	711	0.0203	1	22
	Sleep disturbance	23	2.09077e-05	0.0055869	4.4851	12	3607	0.0405	5	93
	Long toe	24	3.14147e-05	0.00804478	6.745	8	1599	0.027	3	50
	Short attention span	25	4.43459e-05	0.010902	6.4198	8	1680	0.027	2	63
	Echolalia	26	7.78506e-05	0.0184027	37.4487	3	108	0.0101	2	5
	Thoracic hypoplasia	27	8.47313e-05	0.0192873	5.1152	9	2372	0.0304	3	64
	Inguinal hernia	28	0.000119915	0.0263213	4.8826	9	2485	0.0304	3	76
	Low posterior hairline	29	0.000150143	0.03182	6.2914	7	1500	0.0236	2	45
	Phonic tics	30	0.000190121	0.0389495	99.8631	2	27	0.0068	1	1
	Abnormality of upper lip vermillion	31	0.000251322	0.0498266	4.9747	8	2168	0.027	3	65
	Thin upper lip vermilion	32	0.000260008	0.0499378	6.9672	6	1161	0.0203	1	44
Disease Ontology	distal muscular dystrophy	1	5.76956e-09	1.2895e-05	45.4433	6	178	0.0203	1	9
	chronic granulomatous disease	2	1.0589e-06	0.00118332	18.7243	6	432	0.0203	1	14
PANTHER Pathway	Cholesterol biosynthesis	1	4.87891e-08	7.41594e-06	31.7212	6	255	0.0203	1	11
	Cadherin signaling pathway	2	1.30155e-05	0.00098918	4.3521	13	4027	0.0439	9	151
	Ornithine degradation	3	0.000350392	0.0177532	22.4692	3	180	0.0101	2	3
	Heterotrimeric G-protein signaling pathway-Gq alpha and Go alpha mediated pathway	4	0.00112005	0.0425617	3.5728	9	3396	0.0304	4	109
BioCyc Pathway	CMP-<i>N</i>-acetylneuraminate biosynthesis I (eukaryotes)	1	1.82445e-11	6.05718e-09	117.231	6	69	0.0203	1	4
	mevalonate pathway I	2	2.50632e-07	4.1605e-05	24.0027	6	337	0.0203	1	11
	superpathway of geranylgeranyldiphosphate biosynthesis I (via mevalonate)	3	4.38658e-07	4.85448e-05	21.803	6	371	0.0203	1	13
	superpathway of cholesterol biosynthesis	4	1.49378e-05	0.00123984	11.7571	6	688	0.0203	1	26
	ascorbate recycling (cytosolic)	5	0.000321023	0.0213159	77.0373	2	35	0.0068	1	1
InterPro	ROK	1	2.70433e-16	2.54802e-12	622.224	6	13	0.0203	1	1
	UDP-N-acetylglucosamine 2-epimerase,UDP-hydrolysing	1	2.70433e-16	2.54802e-12	622.224	6	13	0.0203	1	1
	Clathrin light chain	3	3.59905e-14	1.13034e-10	311.112	6	26	0.0203	1	2
	Hydroxymethylglutaryl-coenzyme A synthase, active site	4	1.25829e-12	2.9639e-09	179.754	6	45	0.0203	1	2
	Hydroxymethylglutaryl-CoA synthase, eukaryotic	4	1.25829e-12	2.9639e-09	179.754	6	45	0.0203	1	2
	Hydroxymethylglutaryl-coenzyme A synthase, N-terminal	4	1.25829e-12	2.9639e-09	179.754	6	45	0.0203	1	2
	Hydroxymethylglutaryl-coenzyme A synthase C-terminal	4	1.25829e-12	2.9639e-09	179.754	6	45	0.0203	1	2
	Cadherin, N-terminal	8	1.43812e-10	1.69374e-07	16.2963	11	910	0.0372	7	63
	Hexokinase	9	8.51651e-09	8.91584e-06	42.5732	6	190	0.0203	1	6
	CC chemokine, conserved site	10	1.45976e-08	1.37539e-05	38.889	6	208	0.0203	1	24
	Cadherin conserved site	11	4.76131e-08	4.07828e-05	8.1214	12	1992	0.0405	8	108
	Thiolase-like, subgroup	12	8.82614e-08	6.92999e-05	28.6841	6	282	0.0203	1	10
	Cadherin	13	1.54705e-07	0.000112125	7.2709	12	2225	0.0405	8	114
	Cadherin-like	14	3.44509e-07	0.000231855	6.738	12	2401	0.0405	8	117
	Chemokine interleukin-8-like domain	15	1.578e-06	0.000991194	17.4706	6	463	0.0203	1	46
	Short-chain dehydrogenase/reductase SDR	16	3.31805e-05	0.0195391	8.0315	7	1175	0.0236	2	55
	Glucose/ribitol dehydrogenase	17	3.5741e-05	0.0198089	7.937	7	1189	0.0236	2	56
	Homeobox domain	18	7.31662e-05	0.0382984	2.5461	22	11649	0.0743	20	243
